# Supplementary material for: 4-Carboxy­pyridazin-1-ium chloride
Source: Acta Crystallogr Sect E Struct Rep Online. 2008 Jul 19;64(Pt 8):o1553. doi: 10.1107/S1600536808022319 (PMC2962176; doi:10.1107/S1600536808022319)
Supplement: Supplementary file 1 [file e-64-o1553-sup1.cif]

##############################################################################
###                                                                        ###
###        Electronic paper (Acta Crystallographica Section E)             ###
###                                                                        ###
##############################################################################
#                                                                            #
# This CIF contains the data in a paper accepted for publication in Acta     #
# Crystallographica Section E. It conforms to the requirements of Notes      #
# for Authors for Section E, and has been peer reviewed under the auspices   #
# of the IUCr Commission on Journals.                                        #
#                                                                            #
# Full details of the Crystallographic Information File format               #
# are given in the paper "The Crystallographic Information File (CIF):       #
# a New Standard Archive File for Crystallography" by S. R. Hall, F. H.      #
# Allen and I. D. Brown [Acta Cryst. (1991), A47, 655-685].                  #
#                                                                            #
# The current version of the core CIF dictionary is obtainable from          #
# ftp://ftp.iucr.org/pub/cif_core.dic. The current version number is 2.4.    #
#                                                                            #
# Software is freely available for graphical display of the structure(s) in  #
# this CIF.  For information consult the CIF home page http://www.iucr.org/  #
# cif/home.html                                                              #
#                                                                            #
# This file may be used for bona fide research purposes within the           #
# scientific community so long as proper attribution is given to the journal # 
# article from which it was obtained.                                        #
#                                                                            #
##############################################################################
                                             
data_I
_audit_creation_method     SHELXL-97
_chemical_name_systematic
;
4-Carboxypyridazin-1-ium chloride
;
_chemical_name_common     ?
_chemical_formula_moiety     'C5 H5 N2 O2 +, Cl -'
_chemical_formula_sum     'C5 H5 Cl N2 O2'
_chemical_formula_iupac     'C5 H5 N2 O2 +, Cl -'
_chemical_formula_weight     160.56
_chemical_melting_point     ?
_symmetry_cell_setting     'Monoclinic'
_symmetry_space_group_name_H-M     'P 21/n'
_space_group_name_Hall     '-P 2yn'
loop_
    _symmetry_equiv_pos_as_xyz
    'x, y, z'
    '-x+1/2, y+1/2, -z+1/2'
    '-x, -y, -z'
    'x-1/2, -y-1/2, z-1/2'
_cell_length_a     6.8505(14)
_cell_length_b     6.5905(13)
_cell_length_c     14.561(3)
_cell_angle_alpha     90.00
_cell_angle_beta     97.65(3)
_cell_angle_gamma     90.00
_cell_volume     651.6(2)
_cell_formula_units_Z     4
_cell_measurement_reflns_used     6
_cell_measurement_theta_min     6
_cell_measurement_theta_max     15
_cell_measurement_temperature     293(2)
_exptl_crystal_description     'Block'
_exptl_crystal_colour     'Colourless'
_exptl_crystal_size_max     0.39
_exptl_crystal_size_mid     0.16
_exptl_crystal_size_min     0.12
_exptl_crystal_density_diffrn     1.637
_exptl_crystal_density_meas     ?
_exptl_crystal_density_method     'Not measured'
_exptl_crystal_F_000     328
_exptl_absorpt_coefficient_mu     0.517
_exptl_absorpt_correction_type     'Analytical'
_exptl_absorpt_process_details     '(CrysAlis RED; Oxford Diffraction, 2008)'
_exptl_absorpt_correction_T_min     0.94161
_exptl_absorpt_correction_T_max     0.95225
_exptl_special_details
;
 ?
;
_diffrn_ambient_temperature     293(2)
_diffrn_radiation_type     MoK\a
_diffrn_radiation_wavelength     0.71073
_diffrn_radiation_source     'Fine--focus sealed tube'
_diffrn_radiation_monochromator     'Graphite'
_diffrn_measurement_device_type     'Kuma KM-4 four-circle'
_diffrn_measurement_method     'Profile data from \w/2\q'
_diffrn_reflns_number     2062
_diffrn_reflns_av_R_equivalents     0.0235
_diffrn_reflns_av_sigmaI/netI     0.0289
_diffrn_reflns_theta_min     2.82
_diffrn_reflns_theta_max     30.06
_diffrn_reflns_theta_full     30.06
_diffrn_measured_fraction_theta_max     0.999
_diffrn_measured_fraction_theta_full     0.999
_diffrn_reflns_limit_h_min     -9
_diffrn_reflns_limit_h_max     0
_diffrn_reflns_limit_k_min     0
_diffrn_reflns_limit_k_max     9
_diffrn_reflns_limit_l_min     -20
_diffrn_reflns_limit_l_max     20
_diffrn_standards_number     3
_diffrn_standards_interval_count     200
_diffrn_standards_interval_time     ?
_diffrn_standards_decay_%     1.15
_refine_special_details
;
 Refinement of <i>F</i>\^2\^ against ALL reflections. The weighted
 <i>R</i>--factor <i>wR</i> and goodness of fit <i>S</i> are based on
 <i>F</i>\^2\^, conventional <i>R</i>--factors <i>R</i> are based on <i>F</i>,
 with <i>F</i> set to zero for negative <i>F</i>\^2\^. The threshold expression
 of <i>F</i>\^2\^ > \s(<i>F</i>\^2\^) is used only for calculating
 <i>R</i>--factors(gt) <i>etc</i>. and is not relevant to the choice of
 reflections for refinement. <i>R</i>--factors based on <i>F</i>\^2\^ are
 statistically about twice as large as those based on <i>F</i>, and
 <i>R</i>--factors based on ALL data will be even larger.
;
_reflns_number_total     1917
_reflns_number_gt     1318
_reflns_threshold_expression     I>2\s(I)
_refine_ls_structure_factor_coef     Fsqd
_refine_ls_matrix_type     'Full'
_refine_ls_R_factor_all     0.0637
_refine_ls_R_factor_gt     0.0297
_refine_ls_wR_factor_gt     0.0908
_refine_ls_wR_factor_ref     0.1041
_refine_ls_goodness_of_fit_ref     1.028
_refine_ls_restrained_S_all     1.028
_refine_ls_number_reflns     1917
_refine_ls_number_parameters     99
_refine_ls_number_restraints     0
_refine_ls_hydrogen_treatment     mixed
_refine_ls_weighting_scheme     'Calc'
_refine_ls_weighting_details
         'calc w=1/[\s^2^(Fo^2^)+(0.0577P)^2^+0.1527P] where P=(Fo^2^+2Fc^2^)/3'
_atom_sites_solution_hydrogens     'Geom'
_atom_sites_solution_primary     'Direct'
_atom_sites_solution_secondary     'Difmap'
_refine_ls_shift/su_max     0.001
_refine_ls_shift/su_mean     0.000
_refine_diff_density_max     0.355
_refine_diff_density_min     -0.206
_refine_ls_extinction_method     'None'
_refine_ls_extinction_coef     ?
loop_
    _atom_type_symbol
    _atom_type_description
    _atom_type_scat_dispersion_real
    _atom_type_scat_dispersion_imag
    _atom_type_scat_source
    'C' 'C' 0.0033 0.0016
                         'International Tables Vol C Tables 4.2.6.8 and 6.1.1.4'
    'H' 'H' 0.0000 0.0000
                         'International Tables Vol C Tables 4.2.6.8 and 6.1.1.4'
    'N' 'N' 0.0061 0.0033
                         'International Tables Vol C Tables 4.2.6.8 and 6.1.1.4'
    'O' 'O' 0.0106 0.0060
                         'International Tables Vol C Tables 4.2.6.8 and 6.1.1.4'
    'Cl' 'Cl' 0.1484 0.1585
                         'International Tables Vol C Tables 4.2.6.8 and 6.1.1.4'
_computing_data_collection     'KM-4 Software (Kuma, 1996)'
_computing_cell_refinement     'KM-4 Software (Kuma, 1996)'
_computing_data_reduction     'DATAPROC (Kuma, 2001)'
_computing_structure_solution     'SHELXS97 (Sheldrick, 2008)'
_computing_structure_refinement     'SHELXL97 (Sheldrick, 2008)'
_computing_molecular_graphics     'SHELXTL (Sheldrick, 2008)'
_computing_publication_material     'SHELXL97 (Sheldrick, 2008)'
loop_
    _atom_site_type_symbol
    _atom_site_label
    _atom_site_fract_x
    _atom_site_fract_y
    _atom_site_fract_z
    _atom_site_U_iso_or_equiv
    _atom_site_adp_type
    _atom_site_calc_flag
    _atom_site_refinement_flags
    _atom_site_occupancy
    _atom_site_disorder_assembly
    _atom_site_disorder_group
    Cl Cl1 0.61082(6) 0.18289(6) 0.39362(3) 0.03696(13) Uani d . 1 . .
    O O1 0.8041(2) 0.6663(2) 0.46266(8) 0.0485(3) Uani d . 1 . .
    C C3 0.8870(3) 0.9337(3) 0.61752(11) 0.0382(4) Uani d . 1 . .
    H H3 0.8395 0.9943 0.5613 0.046 Uiso calc R 1 . .
    C C4 0.8811(2) 0.7225(2) 0.62339(10) 0.0296(3) Uani d . 1 . .
    O O2 0.7273(2) 0.4276(2) 0.56133(8) 0.0414(3) Uani d . 1 . .
    C C7 0.7988(2) 0.6028(3) 0.53974(10) 0.0330(3) Uani d . 1 . .
    C C5 0.9550(2) 0.6321(2) 0.70515(11) 0.0337(3) Uani d . 1 . .
    H H5 0.9548 0.4918 0.7120 0.040 Uiso calc R 1 . .
    N N2 0.9559(2) 1.0516(2) 0.68707(10) 0.0414(3) Uani d . 1 . .
    C C6 1.0306(3) 0.7589(3) 0.77771(11) 0.0376(4) Uani d . 1 . .
    H H6 1.0841 0.7045 0.8345 0.045 Uiso calc R 1 . .
    N N1 1.0257(2) 0.9555(2) 0.76522(10) 0.0368(3) Uani d . 1 . .
    H H1 1.063(3) 1.042(4) 0.8143(17) 0.063(7) Uiso d . 1 . .
    H H2 0.675(4) 0.358(4) 0.5097(19) 0.069(8) Uiso d . 1 . .
loop_
    _atom_site_aniso_label
    _atom_site_aniso_U_11
    _atom_site_aniso_U_22
    _atom_site_aniso_U_33
    _atom_site_aniso_U_12
    _atom_site_aniso_U_13
    _atom_site_aniso_U_23
    Cl1 0.0472(2) 0.02641(19) 0.0353(2) 0.00189(16) -0.00212(15) -0.00355(14)
    O1 0.0698(9) 0.0472(8) 0.0264(6) 0.0011(7) -0.0010(5) 0.0038(5)
    C3 0.0507(10) 0.0319(8) 0.0309(7) 0.0058(7) 0.0017(7) 0.0058(6)
    C4 0.0313(7) 0.0310(7) 0.0259(6) 0.0027(6) 0.0021(5) 0.0015(5)
    O2 0.0567(8) 0.0354(6) 0.0303(6) -0.0046(6) -0.0010(5) -0.0028(5)
    C7 0.0371(8) 0.0336(8) 0.0267(7) 0.0064(6) -0.0017(6) 0.0005(6)
    C5 0.0406(8) 0.0291(7) 0.0295(7) 0.0003(6) -0.0025(6) 0.0030(5)
    N2 0.0554(9) 0.0296(7) 0.0386(7) 0.0022(7) 0.0041(6) 0.0022(5)
    C6 0.0463(9) 0.0349(8) 0.0288(7) -0.0010(7) -0.0045(6) 0.0028(6)
    N1 0.0443(8) 0.0340(7) 0.0315(6) -0.0034(6) 0.0023(5) -0.0034(5)
_geom_special_details
;
 All s.u.'s (except the s.u. in the dihedral angle between two l.s. planes)
 are estimated using the full covariance matrix. The cell s.u.'s are taken
 into account individually in the estimation of s.u.'s in distances, angles
 and torsion angles; correlations between s.u.'s in cell parameters are only
 used when they are defined by crystal symmetry. An approximate (isotropic)
 treatment of cell s.u.'s is used for estimating s.u.'s involving l.s. planes.
;
loop_
    _geom_bond_atom_site_label_1
    _geom_bond_atom_site_label_2
    _geom_bond_site_symmetry_2
    _geom_bond_distance
    _geom_bond_publ_flag
    O1 C7 . 1.203(2) ?
    C3 N2 . 1.313(2) ?
    C3 C4 . 1.395(2) ?
    C3 H3 . 0.9300 ?
    C4 C5 . 1.367(2) ?
    C4 C7 . 1.497(2) ?
    O2 C7 . 1.309(2) ?
    O2 H2 . 0.91(3) ?
    C5 C6 . 1.392(2) ?
    C5 H5 . 0.9300 ?
    N2 N1 . 1.334(2) ?
    C6 N1 . 1.308(2) ?
    C6 H6 . 0.9300 ?
    N1 H1 . 0.92(3) ?
loop_
    _geom_angle_atom_site_label_1
    _geom_angle_atom_site_label_2
    _geom_angle_atom_site_label_3
    _geom_angle_site_symmetry_1
    _geom_angle_site_symmetry_3
    _geom_angle
    _geom_angle_publ_flag
    N2 C3 C4 . . 123.60(15) ?
    N2 C3 H3 . . 118.2 ?
    C4 C3 H3 . . 118.2 ?
    C5 C4 C3 . . 118.55(15) ?
    C5 C4 C7 . . 122.31(15) ?
    C3 C4 C7 . . 119.12(14) ?
    C7 O2 H2 . . 111.4(17) ?
    O1 C7 O2 . . 126.14(16) ?
    O1 C7 C4 . . 121.39(16) ?
    O2 C7 C4 . . 112.47(13) ?
    C4 C5 C6 . . 117.17(16) ?
    C4 C5 H5 . . 121.4 ?
    C6 C5 H5 . . 121.4 ?
    C3 N2 N1 . . 115.32(14) ?
    N1 C6 C5 . . 119.27(15) ?
    N1 C6 H6 . . 120.4 ?
    C5 C6 H6 . . 120.4 ?
    C6 N1 N2 . . 126.06(15) ?
    C6 N1 H1 . . 120.2(16) ?
    N2 N1 H1 . . 113.5(16) ?
loop_
    _geom_hbond_atom_site_label_D
    _geom_hbond_atom_site_label_H
    _geom_hbond_atom_site_label_A
    _geom_hbond_site_symmetry_A
    _geom_hbond_distance_DH
    _geom_hbond_distance_HA
    _geom_hbond_distance_DA
    _geom_hbond_angle_DHA
    O2 H2 Cl1 . 0.91(3) 2.05(3) 2.9464(14) 169(2)
    N1 H1 Cl1 4_676 0.92(3) 2.15(3) 3.0373(15) 160(2)
data_global
_journal_date_recd_electronic     2008-07-04
_journal_date_accepted     2008-07-16
_journal_name_full     'Acta Crystallographica, Section E'
_journal_year     2008
_journal_volume     64
_journal_issue      8
_journal_page_first     o1553
_journal_page_last     o1553
_journal_paper_category     QO
_journal_coeditor_code     RK2101
_publ_contact_author_name     'Janusz Leciejewicz'
_publ_contact_author_address
;
 Institute of Nuclear Chemistry and Technology, ul. Dorodna 16, 03-195
 Warszawa, Poland
;
_publ_contact_author_email     jlec@ichtj.waw.pl
_publ_contact_author_fax     '48228111917'
_publ_contact_author_phone     '48225041230'
_publ_section_title
;
4-Carboxypyridazin-1-ium chloride
;
loop_
    _publ_author_name
    _publ_author_address
    'Wojciech Starosta'
;
Institute of Nuclear Chemistry and Technology
ul. Dorodna 16
03-195 Warszawa
Poland
;
    'Janusz Leciejewicz'
;
Institute of Nuclear Chemistry and Technology
ul. Dorodna 16
03-195 Warszawa
Poland
;
