# Supplementary material for: 4-Carboxy­pyridazin-1-ium chloride
Source: Acta Crystallogr Sect E Struct Rep Online. 2008 Jul 19;64(Pt 8):o1553. doi: 10.1107/S1600536808022319 (PMC2962176; doi:10.1107/S1600536808022319)
Supplement: Supplementary file 2 [file e-64-o1553-Isup2.hkl]

# 
# h,k,l, Fc-squared, Fo-squared, sigma(Fo-squared) and status flag 
# 
data_I
_shelx_title ' Azyn21 in P2(1)/n' 
_shelx_refln_list_code          4 
_shelx_F_calc_maximum      192.63 
_exptl_crystal_F_000       328.00 
_reflns_d_resolution_high  0.7094 
 
loop_ 
 _symmetry_equiv_pos_as_xyz 
 'x, y, z' 
 '-x+1/2, y+1/2, -z+1/2' 
 '-x, -y, -z' 
 'x-1/2, -y-1/2, z-1/2' 
 
_cell_length_a     6.8505 
_cell_length_b     6.5905 
_cell_length_c    14.5605 
_cell_angle_alpha  90.000 
_cell_angle_beta   97.650 
_cell_angle_gamma  90.000 
 
_shelx_F_squared_multiplier     1.000 
 
loop_ 
 _refln_index_h 
 _refln_index_k 
 _refln_index_l 
 _refln_F_squared_calc 
 _refln_F_squared_meas 
 _refln_F_squared_sigma 
 _refln_observed_status 
   2   0   0      672.65      606.46      5.69 o 
   4   0   0       62.59       47.77      2.29 o 
   6   0   0       54.83       49.58      1.93 o 
   8   0   0       31.23       26.48      1.78 o 
   1   1   0      430.19      390.01      4.04 o 
   2   1   0     6283.87     6998.48     54.24 o 
   3   1   0      544.15      543.46      7.00 o 
   4   1   0       93.52       89.56      4.22 o 
   5   1   0       43.65       36.06      1.37 o 
   6   1   0      177.84      184.05      6.53 o 
   7   1   0        2.53        1.45      4.64 o 
   8   1   0       75.63       68.82      2.71 o 
   9   1   0        0.68       -0.26      6.40 o 
   0   2   0      120.75      169.98      3.49 o 
   1   2   0     1564.97     1650.15      9.38 o 
   2   2   0        0.74       -2.56      2.56 o 
   3   2   0      981.83     1027.29      9.96 o 
   4   2   0      729.54      712.99      9.67 o 
   5   2   0        3.15       -0.89      3.93 o 
   6   2   0        9.04        6.38      4.41 o 
   7   2   0        4.24        2.64      4.79 o 
   8   2   0       22.97       24.23      1.78 o 
   9   2   0        0.02       -5.28      6.10 o 
   1   3   0     4328.84     4603.54     18.83 o 
   2   3   0        1.33        1.11      3.04 o 
   3   3   0      307.49      318.02      6.63 o 
   4   3   0      123.93      117.84      5.04 o 
   5   3   0       89.44       87.49      3.49 o 
   6   3   0       96.61      101.20      3.67 o 
   7   3   0        0.35       -3.01      5.09 o 
   8   3   0        1.57       -5.61      5.61 o 
   9   3   0       18.16       19.13      2.05 o 
   0   4   0       26.92       23.45      1.15 o 
   1   4   0     1650.74     1697.24     13.76 o 
   2   4   0      285.65      307.69      6.78 o 
   3   4   0      176.77      188.65      6.01 o 
   4   4   0        1.01       -0.93      3.78 o 
   5   4   0      109.19      105.80      4.53 o 
   6   4   0        2.43        4.68      4.79 o 
   7   4   0      200.42      204.77      8.28 o 
   8   4   0       10.62       -1.78      6.36 o 
   1   5   0      283.95      277.04      6.86 o 
   2   5   0      228.26      251.99      6.90 o 
   3   5   0      220.15      207.34      6.97 o 
   4   5   0      127.44      126.93      5.16 o 
   5   5   0      235.86      230.85      8.72 o 
   6   5   0       47.85       48.23      1.78 o 
   7   5   0        9.14        9.14      5.72 o 
   8   5   0       14.02       11.31      1.93 o 
   0   6   0        9.17       17.26      1.11 o 
   1   6   0       20.36       19.37      1.15 o 
   2   6   0        3.67        5.30      3.82 o 
   3   6   0      170.11      158.29      6.97 o 
   4   6   0      139.05      137.21      5.71 o 
   5   6   0        3.91        5.72      1.41 o 
   6   6   0        3.65        1.89      5.31 o 
   7   6   0       10.17        7.51      6.09 o 
   1   7   0       41.16       32.10      1.45 o 
   2   7   0      130.01      141.62      6.01 o 
   3   7   0       22.42       21.52      1.45 o 
   4   7   0        3.41        4.68      4.68 o 
   5   7   0       18.93       19.27      1.71 o 
   6   7   0       57.93       67.05      2.75 o 
   0   8   0      250.08      244.12      9.20 o 
   1   8   0        4.17        6.98      4.42 o 
   2   8   0        0.08        0.00      4.60 o 
   3   8   0        3.90        7.57      4.90 o 
   4   8   0       60.25       66.18      2.41 o 
   1   9   0        3.13        4.86      1.52 o 
   2   9   0       68.00       71.82      2.82 o 
  -9   0   1        4.59        3.01      6.03 o 
  -7   0   1       18.82       14.37      1.45 o 
  -5   0   1      128.32      114.65      4.60 o 
  -3   0   1        8.37        0.07      2.60 o 
  -1   0   1       10.36       29.35      1.15 o 
   1   0   1      131.06      112.27      2.51 o 
   3   0   1      296.00      272.39      5.24 o 
   5   0   1      395.76      359.61      7.98 o 
   7   0   1        0.02        6.11      4.70 o 
   9   0   1       10.75       12.44      1.93 o 
  -9   1   1        5.46        6.11      5.66 o 
  -8   1   1       53.76       53.29      2.64 o 
  -7   1   1       71.29       71.83      2.82 o 
  -6   1   1       18.16       14.44      1.34 o 
  -5   1   1      124.56      115.90      4.12 o 
  -4   1   1      402.32      378.34      7.09 o 
  -3   1   1        3.91        4.01      2.86 o 
  -2   1   1      534.32      547.62      5.75 o 
  -1   1   1      781.71      728.23      5.24 o 
   0   1   1      441.87      424.90     10.57 o 
   1   1   1      185.18      168.35      3.25 o 
   2   1   1     3148.14     3160.89     13.16 o 
   3   1   1     1156.10     1077.59      9.50 o 
   4   1   1      633.51      626.26      8.69 o 
   5   1   1       97.21       99.16      4.22 o 
   6   1   1       94.63       95.31      4.00 o 
   7   1   1       69.68       66.04      2.74 o 
   8   1   1        0.31       -4.83      5.79 o 
   9   1   1        1.66        8.58      6.21 o 
  -9   2   1        2.19        8.16      5.92 o 
  -8   2   1       13.58       12.72      1.67 o 
  -7   2   1        8.17        9.77      1.49 o 
  -6   2   1      389.46      364.83      9.73 o 
  -5   2   1      216.95      198.75      6.94 o 
  -4   2   1       88.40       97.46      3.71 o 
  -3   2   1      138.30      125.24      4.60 o 
  -2   2   1       63.49       77.74      3.04 o 
  -1   2   1        7.87        9.40      0.71 o 
   0   2   1      396.18      400.53      3.45 o 
   1   2   1     2044.02     2086.82     10.69 o 
   2   2   1      177.60      193.95      4.33 o 
   3   2   1      200.62      208.49      5.33 o 
   4   2   1      903.21      914.13     10.92 o 
   5   2   1       71.35       61.03      3.30 o 
   6   2   1      203.46      193.51      7.78 o 
   7   2   1        0.57        7.64      4.64 o 
   8   2   1       32.54       36.54      1.86 o 
   9   2   1        0.96       -0.52      6.25 o 
  -9   3   1        0.57       -6.70      6.70 o 
  -8   3   1       52.51       51.34      2.60 o 
  -7   3   1        0.71        1.97      5.13 o 
  -6   3   1        0.31        0.00      4.42 o 
  -5   3   1       35.08       36.86      1.52 o 
  -4   3   1      180.84      163.78      5.97 o 
  -3   3   1        2.77        0.78      3.23 o 
  -2   3   1        0.06        4.56      3.15 o 
  -1   3   1        0.09        1.63      2.45 o 
   0   3   1        0.30        1.44      1.72 o 
   1   3   1        7.66        7.37      0.78 o 
   2   3   1      571.37      548.33      7.51 o 
   3   3   1      256.28      259.59      6.07 o 
   4   3   1      195.63      187.90      6.11 o 
   5   3   1       23.62       21.71      1.33 o 
   6   3   1      184.54      176.49      7.53 o 
   7   3   1        0.89       -2.23      5.12 o 
   8   3   1        3.28        6.46      5.91 o 
  -8   4   1       11.67        8.33      6.55 o 
  -7   4   1       57.79       62.56      2.30 o 
  -6   4   1       25.33       27.12      1.60 o 
  -5   4   1        0.18       -0.78      4.27 o 
  -4   4   1       19.22       20.45      1.22 o 
  -3   4   1       11.15       15.81      1.08 o 
  -2   4   1      287.70      260.86      6.12 o 
  -1   4   1        0.16        2.64      2.90 o 
   0   4   1       95.57       67.35      2.10 o 
   1   4   1        1.22        2.19      0.85 o 
   2   4   1      113.32      113.38      4.33 o 
   3   4   1        0.03        1.41      3.30 o 
   4   4   1      175.60      168.35      6.74 o 
   5   4   1      230.68      220.36      8.04 o 
   6   4   1        0.70        1.52      4.78 o 
   7   4   1       13.45       16.48      1.71 o 
   8   4   1       12.59        6.95      6.39 o 
  -8   5   1        4.46       10.98      5.88 o 
  -7   5   1       12.37        8.37      5.91 o 
  -6   5   1        3.56        6.06      5.09 o 
  -5   5   1       64.20       59.72      2.86 o 
  -4   5   1       39.56       40.43      1.97 o 
  -3   5   1      106.76      105.66      4.79 o 
  -2   5   1      160.32      163.50      5.94 o 
  -1   5   1       88.62       76.96      3.30 o 
   0   5   1      387.10      390.14      5.67 o 
   1   5   1      180.74      188.19      6.00 o 
   2   5   1       32.39       29.83      1.26 o 
   3   5   1      396.18      365.91      8.74 o 
   4   5   1        1.93        5.08      4.19 o 
   5   5   1        4.20        3.67      1.33 o 
   6   5   1       31.58       35.21      1.97 o 
   7   5   1       63.51       64.09      2.60 o 
  -7   6   1       44.42       39.79      2.16 o 
  -6   6   1        3.42        4.27      5.20 o 
  -5   6   1       37.87       39.23      1.71 o 
  -4   6   1        0.69        2.27      1.26 o 
  -3   6   1      105.31       95.37      3.27 o 
  -2   6   1      165.10      169.01      6.72 o 
  -1   6   1        0.25        2.93      3.49 o 
   0   6   1      178.00      167.04      4.68 o 
   1   6   1      506.56      449.65     10.01 o 
   2   6   1        9.04       10.97      1.19 o 
   3   6   1        0.62       -0.19      4.04 o 
   4   6   1        1.24        3.67      4.00 o 
   5   6   1      190.48      195.06      8.16 o 
   6   6   1        2.88       -0.22      5.42 o 
   7   6   1       19.16        9.21      6.35 o 
  -6   7   1        0.03        2.42      5.35 o 
  -5   7   1       37.84       39.01      1.82 o 
  -4   7   1       28.15       28.04      1.63 o 
  -3   7   1       39.87       41.77      1.89 o 
  -1   7   1      401.23      371.34     10.43 o 
   0   7   1        1.21       -0.85      2.70 o 
   1   7   1        7.07        9.86      1.22 o 
   2   7   1       55.59       51.46      2.08 o 
   3   7   1      160.73      157.62      6.71 o 
   4   7   1        0.97       -5.01      5.01 o 
   5   7   1        9.09        8.87      5.71 o 
   6   7   1        2.84        5.42      1.67 o 
  -4   8   1        4.44        1.30      5.01 o 
  -3   8   1       87.17       81.92      3.42 o 
  -2   8   1        7.99        4.19      4.94 o 
  -1   8   1        6.76        4.27      4.75 o 
   0   8   1        5.31        5.47      2.06 o 
   1   8   1       91.79       88.67      3.41 o 
   2   8   1       12.44       13.35      1.48 o 
   3   8   1        0.20        5.90      4.27 o 
   4   8   1        3.98       -1.30      5.64 o 
  -2   9   1       16.60       19.59      1.71 o 
  -1   9   1      108.06      113.30      5.34 o 
   0   9   1       50.21       55.61      1.59 o 
   1   9   1        6.55       -0.52      5.56 o 
   2   9   1       84.86       89.50      3.56 o 
  -8   0   2       14.19       13.52      1.60 o 
  -6   0   2      125.46      122.67      4.65 o 
  -4   0   2     2159.31     2033.94     14.69 o 
  -2   0   2    37105.63    37196.59    119.66 o 
   0   0   2        0.89        4.63      1.44 o 
   2   0   2       67.73       72.72      2.84 o 
   4   0   2      258.22      247.07      6.09 o 
   6   0   2      366.62      349.06      9.24 o 
   8   0   2        6.05        7.48      5.45 o 
  -9   1   2        1.50       -2.05      6.00 o 
  -8   1   2       37.11       37.61      1.82 o 
  -7   1   2       22.97       22.59      1.53 o 
  -6   1   2        9.35        3.50      4.43 o 
  -5   1   2       41.51       47.79      1.67 o 
  -4   1   2     1983.40     1957.04     14.73 o 
  -3   1   2      216.68      201.80      4.80 o 
  -2   1   2     2203.38     2287.45     11.21 o 
  -1   1   2      170.67      170.07      3.32 o 
   0   1   2     3420.65     3911.14     22.69 o 
   1   1   2     2356.25     2412.82      9.88 o 
   2   1   2      333.96      317.29      4.94 o 
   3   1   2        3.40        3.73      0.92 o 
   4   1   2      843.05     1088.85     11.45 o 
   5   1   2       28.88       27.17      1.26 o 
   6   1   2      161.98      153.28      6.48 o 
   7   1   2       15.53       13.11      1.56 o 
   8   1   2       67.04       64.42      2.23 o 
   9   1   2        0.01       -6.39      6.39 o 
  -9   2   2        0.29        2.09      5.96 o 
  -8   2   2       16.28       18.73      1.68 o 
  -7   2   2       17.18       16.52      1.56 o 
  -6   2   2      149.86      142.56      5.69 o 
  -5   2   2      392.71      389.14      8.59 o 
  -4   2   2       31.52       33.70      1.15 o 
  -3   2   2      197.61      206.98      5.20 o 
  -2   2   2       74.63       98.40      3.61 o 
  -1   2   2     2415.33     2560.52     12.06 o 
   0   2   2      244.06      237.27      2.91 o 
   1   2   2      722.29      762.96      6.98 o 
   2   2   2     1417.82     1463.86     10.49 o 
   3   2   2       17.55       21.29      1.00 o 
   4   2   2        0.31        0.52      3.44 o 
   5   2   2       17.10       22.94      1.26 o 
   6   2   2       96.61       95.99      4.18 o 
   7   2   2        3.18       -4.08      5.19 o 
   8   2   2        9.71        8.76      5.97 o 
   9   2   2       41.64       33.40      2.23 o 
  -9   3   2        1.26       -1.08      6.22 o 
  -8   3   2       27.28       22.15      1.90 o 
  -7   3   2       54.28       55.43      2.16 o 
  -6   3   2       65.32       60.52      2.68 o 
  -5   3   2        9.76        7.73      1.23 o 
  -4   3   2       24.23       25.04      1.37 o 
  -3   3   2     3403.07     3511.90     19.80 o 
  -2   3   2       89.29       92.88      3.94 o 
  -1   3   2      940.88      973.65      9.19 o 
   0   3   2      380.30      404.57      4.33 o 
   1   3   2      377.89      371.36      6.14 o 
   2   3   2        4.08        0.59      2.81 o 
   3   3   2      169.11      159.77      5.10 o 
   4   3   2      100.81       98.04      4.25 o 
   5   3   2       16.05       16.47      1.30 o 
   6   3   2        1.87        6.82      4.30 o 
   7   3   2       95.55       92.23      3.63 o 
   8   3   2        1.78        6.31      5.98 o 
  -8   4   2        0.01        0.74      5.92 o 
  -7   4   2       21.87       20.20      1.71 o 
  -6   4   2        0.33       -3.35      4.94 o 
  -5   4   2      366.65      370.74      9.51 o 
  -4   4   2       28.67       31.32      1.49 o 
  -3   4   2      101.24      112.78      4.46 o 
  -2   4   2        0.05        2.08      3.05 o 
  -1   4   2     1693.83     1753.87     14.24 o 
   0   4   2      463.63      509.65      5.50 o 
   1   4   2        4.29        5.40      0.85 o 
   2   4   2       25.13       23.72      1.15 o 
   3   4   2      315.00      311.74      7.40 o 
   4   4   2       27.04       29.28      1.26 o 
   5   4   2      709.54      678.89     12.70 o 
   6   4   2       14.38       10.04      5.60 o 
   7   4   2       26.10       27.97      1.74 o 
   8   4   2        0.08       -6.09      6.09 o 
  -8   5   2       15.39       11.06      1.94 o 
  -7   5   2       90.47      100.26      4.17 o 
  -6   5   2       86.24       87.71      3.31 o 
  -5   5   2       35.77       37.50      1.86 o 
  -4   5   2       56.37       63.53      2.38 o 
  -3   5   2      423.39      393.79      8.95 o 
  -2   5   2       21.27       22.14      1.11 o 
  -1   5   2        3.51       -3.42      3.42 o 
   0   5   2      250.25      268.44      4.87 o 
   1   5   2      305.39      278.44      6.92 o 
   2   5   2      101.00       92.48      3.81 o 
   3   5   2      493.46      483.64     10.11 o 
   4   5   2      158.53      159.80      6.44 o 
   5   5   2      106.15      109.20      4.22 o 
   6   5   2       30.50       28.59      1.71 o 
   7   5   2       56.84       57.63      2.34 o 
  -7   6   2        0.34        8.82      5.51 o 
  -6   6   2       25.94       25.55      1.78 o 
  -5   6   2       65.29       68.76      2.68 o 
  -4   6   2       31.96       31.84      1.49 o 
  -3   6   2        5.10        6.24      4.12 o 
  -2   6   2        1.36        0.48      3.90 o 
  -1   6   2       62.34       60.30      2.12 o 
   0   6   2       33.42       30.37      0.92 o 
   1   6   2      189.65      177.50      6.85 o 
   2   6   2      191.82      195.81      7.26 o 
   3   6   2       38.90       37.30      1.63 o 
   4   6   2        0.24       -2.93      4.30 o 
   5   6   2       10.45       11.05      1.48 o 
   6   6   2       10.32       10.35      1.67 o 
   7   6   2       18.28        8.24      6.57 o 
  -6   7   2       16.85       17.48      1.79 o 
  -5   7   2        6.32       -3.90      5.35 o 
  -4   7   2       43.29       44.85      1.82 o 
  -3   7   2       63.35       62.01      2.60 o 
  -2   7   2       49.64       47.58      1.97 o 
  -1   7   2        0.93        0.00      3.94 o 
   0   7   2       92.97      105.58      3.10 o 
   1   7   2      107.79       95.15      3.59 o 
   2   7   2        5.71       -1.96      4.52 o 
   3   7   2        5.86        0.22      4.67 o 
   4   7   2      172.80      189.14      7.56 o 
   5   7   2        5.22        8.97      5.49 o 
   6   7   2        9.22       10.72      5.86 o 
  -4   8   2       23.09       23.59      1.75 o 
  -3   8   2        1.77        5.65      4.75 o 
  -2   8   2      129.79      129.65      5.23 o 
  -1   8   2        3.69       -0.89      4.64 o 
   0   8   2       28.02       26.16      1.19 o 
   1   8   2        0.80        4.11      4.19 o 
   2   8   2      113.55      121.78      5.71 o 
   3   8   2        9.73       14.12      1.56 o 
   4   8   2       12.47       13.50      1.63 o 
  -2   9   2       12.14        6.05      5.86 o 
  -1   9   2       10.52       11.54      1.63 o 
   0   9   2       54.68       55.47      1.61 o 
   1   9   2       13.48       11.38      1.63 o 
   2   9   2        0.13       -1.93      5.19 o 
  -9   0   3        0.05        8.06      5.71 o 
  -7   0   3       49.60       46.16      1.87 o 
  -5   0   3       19.05       16.53      1.12 o 
  -3   0   3       63.95       56.81      1.90 o 
  -1   0   3      228.44      203.86      3.52 o 
   1   0   3       12.41        3.18      2.29 o 
   3   0   3     1801.59     1764.61     12.55 o 
   5   0   3      181.98      176.24      6.43 o 
   7   0   3       36.26       37.15      1.78 o 
   9   0   3       13.87       12.24      2.04 o 
  -9   1   3       13.46       12.54      1.87 o 
  -8   1   3        0.74       -2.16      5.29 o 
  -7   1   3        7.95       10.14      1.42 o 
  -6   1   3        9.89        6.52      1.30 o 
  -5   1   3        8.44        3.21      3.65 o 
  -4   1   3       20.09       28.93      1.12 o 
  -3   1   3       92.49      115.79      4.18 o 
  -2   1   3      391.49      384.37      5.37 o 
  -1   1   3      950.86      974.15      6.82 o 
   0   1   3     2269.46     2361.30    138.45 o 
   1   1   3     3547.60     4145.15     40.19 o 
   2   1   3     2688.80     2750.01     13.42 o 
   3   1   3        9.20       14.24      0.96 o 
   4   1   3       68.95       75.32      3.40 o 
   5   1   3      162.25      161.20      6.17 o 
   6   1   3        2.60        4.73      4.44 o 
   7   1   3        0.17        0.00      5.07 o 
   8   1   3        0.58       -1.59      5.56 o 
   9   1   3        1.96        0.52      6.09 o 
  -9   2   3        0.53       -4.96      5.97 o 
  -8   2   3       60.57       53.86      2.12 o 
  -7   2   3       46.40       39.56      2.09 o 
  -6   2   3       39.18       40.51      1.60 o 
  -5   2   3        8.66        5.96      4.02 o 
  -4   2   3        7.59        9.86      1.04 o 
  -3   2   3       12.78        9.42      1.01 o 
  -2   2   3      665.66      668.60      7.41 o 
  -1   2   3     3599.49     3715.09     15.13 o 
   0   2   3     3469.17     3635.55    291.75 o 
   1   2   3      113.76      118.51      3.62 o 
   2   2   3      145.70      134.45      4.17 o 
   3   2   3       18.27       14.11      0.96 o 
   4   2   3      743.46      719.19     10.46 o 
   5   2   3        0.65       -2.14      3.99 o 
   6   2   3      119.73      116.22      5.22 o 
   7   2   3       18.68       18.00      1.63 o 
   8   2   3        1.03        1.41      5.75 o 
   9   2   3        0.82        1.93      6.54 o 
  -9   3   3        2.00       -6.60      6.60 o 
  -8   3   3        4.07        0.71      5.78 o 
  -7   3   3        0.00       -4.69      4.69 o 
  -6   3   3       41.14       40.64      1.97 o 
  -5   3   3        5.68        6.77      4.02 o 
  -4   3   3        1.10       -2.01      3.61 o 
  -3   3   3       90.70       90.85      3.50 o 
  -2   3   3      155.28      116.14      4.62 o 
  -1   3   3      130.41      134.51      4.50 o 
   0   3   3      237.89      212.13      3.49 o 
   1   3   3      151.92      148.00      4.58 o 
   2   3   3     1439.27     1425.68     12.12 o 
   3   3   3      158.47      157.66      5.43 o 
   4   3   3      157.47      155.44      5.88 o 
   5   3   3        0.17       -1.37      4.29 o 
   6   3   3       43.05       40.06      2.22 o 
   7   3   3       30.63       25.39      1.78 o 
   8   3   3       14.77       14.17      1.89 o 
  -8   4   3        1.08        0.75      6.30 o 
  -7   4   3        0.00        6.52      5.14 o 
  -6   4   3        0.01       -4.69      4.69 o 
  -5   4   3        5.90        4.02      4.61 o 
  -4   4   3      224.47      221.26      7.18 o 
  -3   4   3        5.11        4.09      3.57 o 
  -2   4   3        0.69        4.61      3.16 o 
  -1   4   3        6.29        4.09      3.01 o 
   0   4   3      398.70      380.05      5.01 o 
   1   4   3       31.26       31.17      1.33 o 
   2   4   3      307.52      315.00      6.84 o 
   3   4   3      492.47      511.30      9.24 o 
   4   4   3       51.46       50.38      2.00 o 
   5   4   3       13.07       13.66      1.44 o 
   6   4   3        2.99        3.37      4.59 o 
   7   4   3        4.18        5.97      5.71 o 
   8   4   3        2.89        4.45      1.78 o 
  -8   5   3        3.22        7.15      6.37 o 
  -7   5   3        2.58       -2.87      5.96 o 
  -6   5   3       22.15       25.15      1.60 o 
  -5   5   3       18.16       19.19      1.41 o 
  -4   5   3       10.41        9.59      1.23 o 
  -3   5   3      199.21      180.81      6.77 o 
  -2   5   3      339.20      353.07      8.18 o 
  -1   5   3        0.08       -0.63      3.12 o 
   0   5   3        5.88        5.40      1.53 o 
   1   5   3      462.19      416.91      8.69 o 
   2   5   3       88.53       87.97      3.66 o 
   3   5   3      197.03      184.48      6.88 o 
   4   5   3       32.07       33.01      1.44 o 
   5   5   3      167.51      169.75      6.74 o 
   6   5   3        2.33        3.30      5.23 o 
   7   5   3       31.68       28.67      1.97 o 
  -7   6   3       13.62       15.19      1.86 o 
  -6   6   3        3.62        9.04      4.95 o 
  -5   6   3       22.20       23.65      1.56 o 
  -4   6   3      103.17      112.80      4.50 o 
  -3   6   3       10.78        8.74      1.26 o 
  -2   6   3       86.44       81.94      3.53 o 
  -1   6   3      799.07      737.10     12.26 o 
   0   6   3       40.83       43.18      1.35 o 
   1   6   3      212.68      219.15      7.55 o 
   2   6   3       14.97        7.03      4.44 o 
   3   6   3      247.54      240.75      8.33 o 
   4   6   3       25.86       24.81      1.52 o 
   5   6   3       25.96       25.27      1.67 o 
   6   6   3       15.51       16.57      1.74 o 
  -6   7   3        4.32        3.50      5.58 o 
  -5   7   3       35.34       38.75      1.82 o 
  -4   7   3        0.09        2.94      4.87 o 
  -3   7   3      248.39      229.73      9.33 o 
  -2   7   3       13.77       13.19      1.34 o 
  -1   7   3       27.48       27.93      1.37 o 
   0   7   3       32.59       30.34      2.32 o 
   1   7   3      237.63      232.46      8.29 o 
   2   7   3        0.01       -1.00      4.33 o 
   3   7   3        0.98       -1.07      4.78 o 
   4   7   3        3.11       -2.07      5.08 o 
   5   7   3       18.53       17.49      1.67 o 
  -4   8   3        8.21        8.92      5.28 o 
  -3   8   3       28.80       28.82      1.75 o 
  -2   8   3        0.88        0.71      4.60 o 
  -1   8   3       44.46       40.65      1.67 o 
   0   8   3       28.22       25.79      1.11 o 
   1   8   3        6.33        6.22      4.63 o 
   2   8   3        0.83        5.00      4.41 o 
   3   8   3       72.13       73.95      3.74 o 
   4   8   3       10.37        8.04      5.86 o 
  -2   9   3       99.15      105.92      4.49 o 
  -1   9   3        1.51        7.61      4.71 o 
   0   9   3       47.76       47.64      1.69 o 
   1   9   3        7.84        9.00      5.08 o 
  -8   0   4       16.92       17.43      1.61 o 
  -6   0   4     1081.74     1029.77     14.41 o 
  -4   0   4     3461.56     3490.90     19.76 o 
  -2   0   4      150.08      154.50      3.86 o 
   0   0   4      191.99      220.77      4.02 o 
   2   0   4       36.15       38.33      1.63 o 
   4   0   4     1526.73     1511.46     13.93 o 
   6   0   4       26.62       25.66      1.52 o 
   8   0   4      238.66      220.95      9.04 o 
  -9   1   4        1.72        4.86      5.94 o 
  -8   1   4       27.23       30.07      1.72 o 
  -7   1   4        5.28       -3.25      4.78 o 
  -6   1   4      213.85      209.40      7.47 o 
  -5   1   4       18.96       18.69      1.19 o 
  -4   1   4      921.70     1177.27     11.93 o 
  -3   1   4       61.42       69.34      3.06 o 
  -2   1   4      400.02      424.50      5.77 o 
  -1   1   4     1667.39     1665.13      9.49 o 
   0   1   4      160.87      135.56      2.40 o 
   1   1   4      167.57      183.69      3.87 o 
   2   1   4     3794.20     3960.25     17.08 o 
   3   1   4      135.38      146.77      4.76 o 
   4   1   4       37.89       40.42      1.66 o 
   5   1   4      114.92      106.75      4.43 o 
   6   1   4      269.75      252.60      8.54 o 
   7   1   4       18.49       16.50      1.59 o 
   8   1   4        0.06        1.19      5.89 o 
   9   1   4        1.98       -3.01      6.64 o 
  -9   2   4       13.10        9.41      1.90 o 
  -8   2   4       16.05       15.82      1.68 o 
  -7   2   4       67.80       61.61      2.95 o 
  -6   2   4       23.78       22.93      1.42 o 
  -5   2   4        9.23        8.72      1.23 o 
  -4   2   4       34.70       43.30      1.90 o 
  -3   2   4     1031.88     1029.19     10.43 o 
  -2   2   4      380.10      380.32      6.07 o 
  -1   2   4       94.17      102.53      3.62 o 
   0   2   4      889.01      923.11      6.95 o 
   1   2   4      137.80      176.94      4.28 o 
   2   2   4        5.94       11.95      0.89 o 
   3   2   4        5.85       11.59      1.00 o 
   4   2   4      430.21      403.10      8.27 o 
   5   2   4      134.68      127.88      5.21 o 
   6   2   4        2.74        6.18      4.77 o 
   7   2   4      108.73      133.08      4.63 o 
   8   2   4       38.06       38.93      2.04 o 
  -9   3   4       12.53       12.10      6.87 o 
  -8   3   4       11.21        6.15      6.19 o 
  -7   3   4       17.72       20.35      1.57 o 
  -6   3   4        2.48        3.58      4.40 o 
  -5   3   4      873.64      874.74     12.85 o 
  -4   3   4        8.16        5.21      3.98 o 
  -3   3   4       47.50       50.64      2.53 o 
  -2   3   4      356.74      361.58      6.74 o 
  -1   3   4      167.18      154.62      4.62 o 
   0   3   4       89.91      104.55      2.88 o 
   1   3   4      423.85      411.17      6.72 o 
   2   3   4       19.80       25.52      1.03 o 
   3   3   4      402.38      403.05      7.61 o 
   4   3   4        4.58        4.55      3.77 o 
   5   3   4      154.25      158.25      6.21 o 
   6   3   4       17.87       17.69      1.48 o 
   7   3   4       81.47       80.32      3.07 o 
   8   3   4        0.54       -2.52      6.16 o 
  -8   4   4        0.00       -3.54      5.85 o 
  -7   4   4      145.63      137.11      6.41 o 
  -6   4   4        1.17        1.53      4.58 o 
  -5   4   4       44.27       42.92      1.49 o 
  -4   4   4       22.21       23.52      1.23 o 
  -3   4   4      340.92      358.32      7.89 o 
  -2   4   4      125.13      134.45      5.21 o 
  -1   4   4       34.07       38.03      1.79 o 
   0   4   4        7.17        5.83      3.46 o 
   1   4   4     1222.80     1170.73     12.12 o 
   2   4   4       49.97       46.56      2.62 o 
   3   4   4     1034.44     1010.62     12.79 o 
   4   4   4       12.00        5.73      4.10 o 
   5   4   4      277.26      270.96      8.73 o 
   6   4   4        0.53       -4.85      4.89 o 
   7   4   4       28.87       27.98      1.85 o 
   8   4   4        1.29       -1.63      6.23 o 
  -8   5   4       22.41       10.77      6.93 o 
  -7   5   4        0.12        1.45      5.48 o 
  -6   5   4        3.91        6.78      4.95 o 
  -5   5   4      140.44      139.26      5.88 o 
  -4   5   4       22.12       20.16      1.34 o 
  -3   5   4       24.66       23.77      1.26 o 
  -2   5   4       83.14       88.88      3.68 o 
  -1   5   4      264.44      236.67      6.88 o 
   0   5   4       85.74       81.56      2.28 o 
   1   5   4      640.34      635.56     10.39 o 
   2   5   4      257.89      247.08      7.28 o 
   3   5   4      531.11      497.84     10.72 o 
   4   5   4       68.06       62.52      2.81 o 
   5   5   4       66.47       70.14      2.22 o 
   6   5   4       59.94       62.49      2.44 o 
   7   5   4       15.65       10.01      6.38 o 
  -7   6   4       15.56       13.45      1.86 o 
  -6   6   4       16.00        7.67      6.03 o 
  -5   6   4        0.35        7.74      4.39 o 
  -4   6   4        2.68       -1.15      4.28 o 
  -3   6   4       79.48       74.16      3.49 o 
  -2   6   4       89.14       89.20      3.75 o 
  -1   6   4       65.88       63.52      2.60 o 
   0   6   4       98.49       96.65      2.93 o 
   1   6   4       68.12       62.96      2.52 o 
   2   6   4        0.47       -4.11      4.18 o 
   3   6   4        7.24        7.92      1.29 o 
   4   6   4       72.90       72.95      3.78 o 
   5   6   4       56.61       57.10      2.26 o 
   6   6   4        0.01        1.04      1.56 o 
  -6   7   4        0.72       -0.56      5.73 o 
  -5   7   4       15.34        7.66      5.69 o 
  -4   7   4       52.80       52.85      1.90 o 
  -3   7   4        0.00        3.38      4.38 o 
  -2   7   4       22.95       26.56      1.49 o 
  -1   7   4      149.42      145.42      5.57 o 
   0   7   4       36.01       36.41      1.02 o 
   1   7   4        2.74        2.55      4.22 o 
   2   7   4      326.38      325.30     10.10 o 
   3   7   4        0.02       -4.70      4.70 o 
   4   7   4        0.23        0.93      5.15 o 
   5   7   4       25.38       24.64      1.78 o 
  -4   8   4       15.34       17.02      1.71 o 
  -3   8   4        0.97        3.97      4.94 o 
  -2   8   4       38.36       41.66      1.71 o 
  -1   8   4        2.46        2.34      4.90 o 
   0   8   4      165.90      176.85      4.87 o 
   1   8   4        2.29        5.66      1.33 o 
   2   8   4        0.38        3.89      4.70 o 
   3   8   4        0.01       -0.26      5.04 o 
   4   8   4      118.52      123.47      4.37 o 
  -1   9   4       11.55        6.31      5.16 o 
   0   9   4        5.80        5.25      3.35 o 
   1   9   4        0.75        3.04      5.11 o 
  -9   0   5       16.54       15.55      1.84 o 
  -7   0   5        0.62        0.56      4.29 o 
  -5   0   5       46.71       57.27      1.82 o 
  -3   0   5      111.34      166.78      4.76 o 
  -1   0   5      583.69      718.34      6.71 o 
   1   0   5     1363.01     1419.25      9.62 o 
   3   0   5      971.61      957.16     10.35 o 
   5   0   5       68.94       69.76      2.59 o 
   7   0   5       69.60       70.04      2.81 o 
  -9   1   5        0.02       -1.31      5.99 o 
  -8   1   5        0.02       -2.62      5.24 o 
  -7   1   5       13.92       15.77      1.49 o 
  -6   1   5        9.81        3.51      4.63 o 
  -5   1   5       48.21       54.53      1.83 o 
  -4   1   5      625.75      619.33      9.09 o 
  -3   1   5      914.96      915.38      9.64 o 
  -2   1   5        0.05        3.24      2.46 o 
  -1   1   5     1636.76     1624.21     10.22 o 
   0   1   5     1283.29     1253.54     13.57 o 
   1   1   5      372.34      394.15      5.61 o 
   2   1   5      231.55      234.15      5.39 o 
   3   1   5       51.33       40.96      1.73 o 
   4   1   5        0.02        1.26      3.47 o 
   5   1   5        0.11        1.40      4.06 o 
   6   1   5        0.04       -3.59      4.62 o 
   7   1   5        0.77       -1.04      5.33 o 
   8   1   5       11.18       10.78      1.93 o 
  -9   2   5        3.79        5.57      5.76 o 
  -8   2   5        8.51        2.50      5.64 o 
  -7   2   5        0.63       -2.50      4.44 o 
  -6   2   5       16.66       17.79      1.38 o 
  -5   2   5      124.90      153.54      6.15 o 
  -4   2   5        0.32       -1.01      3.47 o 
  -3   2   5      819.83      847.54      9.69 o 
  -2   2   5     2121.19     2139.28     13.82 o 
  -1   2   5      571.29      604.60      7.22 o 
   0   2   5      425.33      452.09     10.75 o 
   1   2   5      110.41      135.64      4.17 o 
   2   2   5      976.21     1036.45     10.18 o 
   3   2   5        0.01       -0.41      3.06 o 
   4   2   5      401.77      395.81      8.49 o 
   5   2   5      117.04      121.00      4.84 o 
   6   2   5       11.27       12.13      1.44 o 
   7   2   5        1.75       -0.11      1.55 o 
   8   2   5        2.21        2.00      6.23 o 
  -9   3   5        0.74       -5.01      6.02 o 
  -8   3   5        6.79       10.30      5.79 o 
  -7   3   5        2.50       -3.88      5.11 o 
  -6   3   5        7.46        6.41      1.34 o 
  -5   3   5       72.64       74.22      3.43 o 
  -4   3   5      159.88      142.40      5.77 o 
  -3   3   5      318.77      338.77      7.00 o 
  -2   3   5       80.44       84.92      3.91 o 
  -1   3   5       45.77       49.32      1.90 o 
   0   3   5     1692.95     1709.60     22.69 o 
   1   3   5      113.89      124.42      4.39 o 
   2   3   5        6.86        7.42      0.92 o 
   3   3   5       74.21       77.77      3.25 o 
   4   3   5      115.23      114.95      4.32 o 
   5   3   5       34.33       38.08      1.48 o 
   6   3   5       54.41       54.80      2.48 o 
   7   3   5       20.16       21.07      1.74 o 
   8   3   5        0.03       -6.49      6.49 o 
  -8   4   5        4.37       -3.84      6.31 o 
  -7   4   5        2.96        5.78      5.63 o 
  -6   4   5       52.72       55.14      2.09 o 
  -5   4   5        9.48        3.50      4.65 o 
  -4   4   5       47.45       50.33      2.05 o 
  -3   4   5        2.30        2.57      3.50 o 
  -2   4   5      512.39      502.85      8.82 o 
  -1   4   5       89.22       91.61      4.06 o 
   0   4   5       44.62       49.17      1.92 o 
   1   4   5      456.33      460.21      8.12 o 
   2   4   5       83.18       81.33      3.21 o 
   3   4   5       24.89       24.86      1.22 o 
   4   4   5       21.22       25.06      1.33 o 
   5   4   5       15.42        8.36      4.99 o 
   6   4   5       18.04       16.25      1.59 o 
   7   4   5        0.53       -1.93      5.41 o 
   8   4   5       15.08       14.39      1.97 o 
  -8   5   5        4.14        4.44      6.27 o 
  -7   5   5        6.56        9.32      5.78 o 
  -6   5   5        3.00        6.67      5.44 o 
  -5   5   5      101.75      102.99      4.24 o 
  -4   5   5      136.23      140.41      5.36 o 
  -3   5   5      123.55      118.77      5.24 o 
  -2   5   5        9.89       10.79      1.12 o 
  -1   5   5       31.12       30.98      1.41 o 
   0   5   5      211.97      217.33      4.68 o 
   1   5   5      361.81      344.75      8.24 o 
   2   5   5        1.39        4.58      3.58 o 
   3   5   5      382.54      386.04      9.76 o 
   4   5   5        8.75        9.32      1.29 o 
   5   5   5       51.85       49.80      2.37 o 
   6   5   5       18.76       17.26      1.70 o 
   7   5   5       27.00       28.28      2.00 o 
  -7   6   5        5.86        7.60      5.96 o 
  -6   6   5       43.24       43.40      1.97 o 
  -5   6   5       63.72       67.59      2.12 o 
  -4   6   5       10.20        7.81      1.38 o 
  -3   6   5      285.75      280.05      8.81 o 
  -2   6   5       23.67       22.12      1.34 o 
  -1   6   5      493.26      482.85     10.78 o 
   0   6   5       85.82       85.06      3.00 o 
   1   6   5      114.90      108.25      4.62 o 
   2   6   5       74.56       73.32      3.07 o 
   3   6   5       30.97       30.29      1.48 o 
   4   6   5       40.41       40.18      1.66 o 
   5   6   5      104.11      109.61      4.15 o 
   6   6   5       10.35       12.11      1.74 o 
  -6   7   5        0.10        4.39      5.84 o 
  -5   7   5       72.81       69.16      3.57 o 
  -4   7   5       18.38       18.47      1.56 o 
  -3   7   5      106.39      107.42      4.31 o 
  -2   7   5        6.01        5.94      4.16 o 
  -1   7   5      102.65       93.24      3.64 o 
   0   7   5        4.09        5.13      1.21 o 
   1   7   5       26.10       24.63      1.44 o 
   2   7   5        0.23        0.00      4.11 o 
   3   7   5       21.02       19.65      1.48 o 
   4   7   5        3.08        6.03      4.59 o 
   5   7   5        3.73        7.93      5.30 o 
  -4   8   5        0.39        8.02      4.68 o 
  -3   8   5       10.11        8.62      1.60 o 
  -2   8   5       24.76       25.10      1.63 o 
  -1   8   5       38.55       40.13      1.74 o 
   0   8   5        5.40        5.34      3.19 o 
   1   8   5       69.77       65.72      3.07 o 
   2   8   5       16.73       21.69      1.59 o 
   3   8   5       16.74        6.00      5.92 o 
   0   9   5       23.67       24.60      2.58 o 
  -8   0   6      219.64      210.21      8.30 o 
  -6   0   6      395.72      374.57      9.50 o 
  -4   0   6       50.06       47.69      2.04 o 
  -2   0   6     1216.02     1238.95     10.13 o 
   0   0   6     1973.51     2052.61     22.84 o 
   2   0   6     1358.88     1392.86     11.50 o 
   4   0   6      317.90      316.48      7.36 o 
   6   0   6      698.22      728.17     13.77 o 
   8   0   6       14.03       12.90      1.89 o 
  -9   1   6        1.92        6.82      5.73 o 
  -8   1   6       11.17        3.55      5.50 o 
  -7   1   6        0.01        0.37      4.52 o 
  -6   1   6      165.10      166.46      6.75 o 
  -5   1   6       44.71       51.55      1.86 o 
  -4   1   6      189.43      259.00      6.59 o 
  -3   1   6      254.75      255.74      6.03 o 
  -2   1   6      433.18      424.27      6.51 o 
  -1   1   6       67.02       68.95      2.75 o 
   0   1   6     4447.32     5141.74     56.42 o 
   1   1   6       29.30       32.88      1.40 o 
   2   1   6      315.58      320.11      6.20 o 
   3   1   6      127.12      121.14      4.87 o 
   4   1   6      383.02      373.85      8.12 o 
   5   1   6      122.76      113.30      4.99 o 
   6   1   6       17.08       13.86      1.52 o 
   7   1   6        0.08       -1.26      5.33 o 
   8   1   6      120.87      113.89      4.78 o 
  -9   2   6        6.68        8.87      6.40 o 
  -8   2   6        8.30        2.77      5.79 o 
  -7   2   6        0.08       -4.97      4.97 o 
  -6   2   6        8.51        3.13      4.74 o 
  -5   2   6      280.24      275.97      8.09 o 
  -4   2   6      170.39      174.10      6.04 o 
  -3   2   6        0.33       -3.39      3.39 o 
  -2   2   6      242.68      240.59      5.55 o 
  -1   2   6       35.81       61.63      2.46 o 
   0   2   6       57.89       47.70      1.37 o 
   1   2   6       22.28       30.06      1.55 o 
   2   2   6     1075.33     1137.98     11.18 o 
   3   2   6      827.78      815.64     10.66 o 
   4   2   6       63.97       55.75      2.88 o 
   5   2   6       52.44       52.79      1.77 o 
   6   2   6       77.02       90.80      3.18 o 
   7   2   6       51.34       51.18      1.96 o 
   8   2   6        1.66        1.04      5.85 o 
  -8   3   6        0.05        3.88      5.30 o 
  -7   3   6      130.07      117.13      6.04 o 
  -6   3   6        5.26        5.33      4.51 o 
  -5   3   6        3.14        7.30      4.06 o 
  -4   3   6       29.63       30.32      1.60 o 
  -3   3   6      219.87      211.99      6.11 o 
  -2   3   6       19.11       20.93      0.97 o 
  -1   3   6       99.47       99.02      4.14 o 
   0   3   6       49.51       48.10      2.98 o 
   1   3   6     1443.78     1430.20     12.77 o 
   2   3   6       13.39       11.22      0.96 o 
   3   3   6        6.10        4.69      3.47 o 
   4   3   6       49.86       47.39      1.96 o 
   5   3   6      273.52      268.49      8.61 o 
   6   3   6       19.75       18.64      1.55 o 
   7   3   6       61.19       67.43      2.26 o 
   8   3   6        0.01        8.04      5.71 o 
  -8   4   6        0.58       -1.05      6.08 o 
  -7   4   6       39.37       40.35      1.83 o 
  -6   4   6       10.78        7.45      5.14 o 
  -5   4   6       59.03       67.41      2.64 o 
  -4   4   6       16.57       18.95      1.27 o 
  -3   4   6       39.66       44.89      1.68 o 
  -2   4   6        3.72        2.94      3.35 o 
  -1   4   6     2330.57     2308.86     17.94 o 
   0   4   6        2.40        3.32      1.08 o 
   1   4   6      190.84      177.14      5.80 o 
   2   4   6       38.66       33.01      1.26 o 
   3   4   6      657.75      635.23     10.90 o 
   4   4   6        6.82        4.77      4.40 o 
   5   4   6       32.38       31.17      1.70 o 
   6   4   6        4.18        5.44      5.03 o 
   7   4   6       27.33       27.59      1.89 o 
  -7   5   6       15.72       15.65      1.79 o 
  -6   5   6        8.31        8.42      1.53 o 
  -5   5   6       15.49       17.94      1.41 o 
  -4   5   6        7.20        3.31      4.54 o 
  -3   5   6      256.79      256.60      8.04 o 
  -2   5   6       47.29       47.98      1.97 o 
  -1   5   6      235.00      228.25      7.18 o 
   0   5   6      164.31      156.32      4.34 o 
   1   5   6      988.14      954.08     13.26 o 
   2   5   6      232.74      233.65      7.39 o 
   3   5   6       10.83       10.31      1.26 o 
   4   5   6      105.22      104.81      4.29 o 
   5   5   6       62.68       59.70      2.44 o 
   6   5   6        2.16        0.00      5.18 o 
   7   5   6       15.08       13.97      1.89 o 
  -7   6   6        0.27       -6.22      6.22 o 
  -6   6   6        7.35        6.18      5.21 o 
  -5   6   6       34.73       33.71      1.75 o 
  -4   6   6       59.21       60.21      2.19 o 
  -3   6   6        5.98        6.32      1.26 o 
  -2   6   6       25.12       27.81      1.38 o 
  -1   6   6       55.82       53.35      2.19 o 
   0   6   6       17.64       17.94      0.88 o 
   1   6   6        6.65        5.88      1.18 o 
   2   6   6      148.80      159.56      6.51 o 
   3   6   6      136.99      140.63      5.32 o 
   4   6   6       45.23       45.16      1.78 o 
   5   6   6       12.26       12.51      1.63 o 
   6   6   6        0.22        6.11      5.22 o 
  -6   7   6       16.65        5.84      6.29 o 
  -5   7   6        2.93        4.83      5.43 o 
  -4   7   6        1.88        1.41      4.87 o 
  -3   7   6       52.11       49.53      2.56 o 
  -2   7   6       75.28       78.43      3.53 o 
  -1   7   6        1.39        5.13      4.09 o 
   0   7   6      290.11      289.89      7.96 o 
   1   7   6        0.49        6.03      3.88 o 
   2   7   6       72.31       67.67      3.11 o 
   3   7   6       63.17       67.21      2.37 o 
   4   7   6       62.10       61.20      3.00 o 
   5   7   6        0.08       -5.52      5.52 o 
  -4   8   6       27.77       32.69      1.86 o 
  -3   8   6        3.30       -0.26      5.24 o 
  -2   8   6      130.43      128.18      4.90 o 
  -1   8   6        1.58       -4.38      5.20 o 
   0   8   6       52.56       52.14      1.67 o 
   1   8   6        8.16       13.80      1.48 o 
   2   8   6      102.65       97.75      4.85 o 
   3   8   6       12.01       12.51      1.63 o 
  -9   0   7        7.18        5.28      1.80 o 
  -7   0   7        4.85        6.42      1.42 o 
  -5   0   7       87.32      115.21      4.24 o 
  -3   0   7      590.23      587.26      8.47 o 
  -1   0   7       61.11       46.17      2.04 o 
   1   0   7      914.08      913.13      9.29 o 
   3   0   7      342.47      321.55      6.95 o 
   5   0   7       73.86       87.25      3.26 o 
   7   0   7        1.18        3.08      5.41 o 
  -9   1   7        2.74       -4.79      6.78 o 
  -8   1   7       17.47       15.78      1.76 o 
  -7   1   7       55.52       49.85      2.39 o 
  -6   1   7      110.83      105.73      4.33 o 
  -5   1   7      320.60      315.58      8.27 o 
  -4   1   7       70.06       65.51      2.90 o 
  -3   1   7      144.01      136.09      5.02 o 
  -2   1   7       66.39       71.25      2.82 o 
  -1   1   7      208.35      182.93      4.90 o 
   0   1   7      761.54      815.02      6.15 o 
   1   1   7        5.14        3.54      2.84 o 
   2   1   7      133.34      118.73      4.65 o 
   3   1   7       13.12       16.39      1.03 o 
   4   1   7       67.96       70.99      3.03 o 
   5   1   7       35.21       36.10      1.48 o 
   6   1   7       53.06       55.69      2.66 o 
   7   1   7       30.20       26.65      1.85 o 
   8   1   7       16.49       19.97      1.93 o 
  -9   2   7        0.58       -3.29      5.99 o 
  -8   2   7        4.60       -2.13      5.94 o 
  -7   2   7       73.44       75.29      2.73 o 
  -6   2   7       77.60       78.29      2.99 o 
  -5   2   7       23.40       20.33      1.34 o 
  -4   2   7      152.79      152.18      6.07 o 
  -3   2   7      120.57      126.72      4.99 o 
  -2   2   7      253.08      265.55      5.99 o 
  -1   2   7       77.14       90.28      4.13 o 
   0   2   7     1134.60     1188.37     10.12 o 
   1   2   7       12.87       12.25      0.89 o 
   2   2   7      616.25      663.58      9.30 o 
   3   2   7      267.45      235.92      6.68 o 
   4   2   7      154.60      160.12      6.42 o 
   5   2   7       72.06       64.43      3.25 o 
   6   2   7        0.38       -3.70      4.92 o 
   7   2   7       29.71       36.01      1.85 o 
   8   2   7        2.66        6.11      5.97 o 
  -8   3   7       11.09        9.64      5.94 o 
  -7   3   7        9.27       -3.62      5.82 o 
  -6   3   7       16.98       15.48      1.45 o 
  -5   3   7      116.26      115.06      4.88 o 
  -4   3   7      230.71      221.09      7.38 o 
  -3   3   7      138.01      133.51      5.10 o 
  -2   3   7      478.20      494.77      8.49 o 
  -1   3   7       28.17       31.65      1.41 o 
   0   3   7        1.62        1.72      2.02 o 
   1   3   7      359.74      366.29      7.12 o 
   2   3   7      267.56      263.06      6.64 o 
   3   3   7        0.12        1.07      3.54 o 
   4   3   7       87.60       99.16      4.28 o 
   5   3   7       16.55       17.07      1.44 o 
   6   3   7       26.26       36.21      1.66 o 
   7   3   7        5.31        6.74      5.96 o 
   8   3   7        0.12       -0.82      6.49 o 
  -8   4   7        1.98        7.39      5.86 o 
  -7   4   7        3.33       -3.95      5.82 o 
  -6   4   7       44.74       44.53      2.68 o 
  -5   4   7        0.01        2.83      4.21 o 
  -4   4   7      223.12      210.66      7.60 o 
  -3   4   7       44.26       47.02      1.86 o 
  -2   4   7       28.59       29.15      1.34 o 
  -1   4   7      248.68      251.81      6.89 o 
   0   4   7        0.28        1.14      0.85 o 
   1   4   7       57.16       48.10      2.69 o 
   2   4   7       55.01       60.40      2.14 o 
   3   4   7       12.47       11.04      1.18 o 
   4   4   7      128.75      139.71      5.84 o 
   5   4   7       10.09        5.14      4.88 o 
   6   4   7       24.49       25.94      1.74 o 
   7   4   7        4.70       -0.26      6.30 o 
  -7   5   7       10.65        7.31      1.75 o 
  -6   5   7       26.44       27.26      1.71 o 
  -5   5   7       67.68       67.75      2.75 o 
  -4   5   7       43.65       43.98      1.56 o 
  -3   5   7       20.58       21.39      1.30 o 
  -2   5   7      105.13      107.46      4.05 o 
  -1   5   7      213.08      210.22      7.07 o 
   0   5   7       56.91       57.97      1.66 o 
   1   5   7      745.48      729.13     12.22 o 
   2   5   7        9.70       10.71      1.18 o 
   3   5   7        7.55        7.09      1.22 o 
   4   5   7       33.80       35.85      2.03 o 
   5   5   7       54.10       57.59      2.40 o 
   6   5   7       70.49       69.80      3.03 o 
  -6   6   7        0.06        0.74      5.40 o 
  -5   6   7       15.96       15.37      1.56 o 
  -4   6   7        0.88       -0.22      4.65 o 
  -3   6   7      229.05      219.50      8.81 o 
  -2   6   7      108.82      105.46      4.13 o 
  -1   6   7       63.60       67.36      2.45 o 
   0   6   7      120.88      117.02      3.28 o 
   1   6   7        4.17       -2.92      4.32 o 
   2   6   7       32.77       32.55      1.44 o 
   3   6   7      189.98      201.81      7.58 o 
   4   6   7       45.44       44.23      2.07 o 
   5   6   7       39.68       37.63      1.85 o 
   6   6   7       10.78       11.59      1.78 o 
  -5   7   7       72.67       75.15      2.42 o 
  -4   7   7        0.60       -5.39      5.39 o 
  -3   7   7        8.73       -0.22      4.90 o 
  -2   7   7        3.52        5.42      4.27 o 
  -1   7   7       30.43       27.64      1.45 o 
   0   7   7        2.42        3.01      1.20 o 
   1   7   7       11.62        8.83      1.37 o 
   2   7   7       21.33       20.15      1.52 o 
   3   7   7       43.85       50.14      2.22 o 
   4   7   7       11.89        9.95      1.66 o 
  -4   8   7        7.43        6.69      5.98 o 
  -3   8   7       53.25       58.53      2.38 o 
  -2   8   7       15.65       16.75      1.63 o 
  -1   8   7       11.87        8.99      5.09 o 
   0   8   7        9.37       11.24      1.50 o 
   1   8   7       38.39       36.39      1.66 o 
   2   8   7       31.77       35.99      1.74 o 
   3   8   7       28.01       27.16      1.81 o 
  -8   0   8       73.38       66.88      3.02 o 
  -6   0   8       19.22       24.42      1.45 o 
  -4   0   8      202.08      211.62      6.46 o 
  -2   0   8     3018.90     3120.83     18.17 o 
   0   0   8       24.64       23.25      0.72 o 
   2   0   8      389.68      356.92      6.99 o 
   4   0   8     1484.81     1427.49     15.80 o 
   6   0   8        0.81       -5.15      5.15 o 
   8   0   8       41.25       41.81      2.15 o 
  -9   1   8        0.32        3.00      6.14 o 
  -8   1   8       31.28       28.97      1.87 o 
  -7   1   8       18.82       20.86      1.60 o 
  -6   1   8       60.69       60.02      3.36 o 
  -5   1   8       15.50       22.42      1.30 o 
  -4   1   8      605.25      595.37      9.93 o 
  -3   1   8        9.61       10.22      1.00 o 
  -2   1   8      653.11      671.07      8.99 o 
  -1   1   8       27.18       22.87      0.97 o 
   0   1   8      789.73      795.15      9.67 o 
   1   1   8       15.06       18.65      0.89 o 
   2   1   8      199.03      195.29      5.65 o 
   3   1   8      109.02      107.74      4.32 o 
   4   1   8      103.92      111.25      3.99 o 
   5   1   8        0.52        1.52      4.32 o 
   6   1   8      349.30      321.15     10.62 o 
   7   1   8        2.53        8.11      5.89 o 
   8   1   8        0.00        8.82      5.93 o 
  -9   2   8        0.08        1.68      6.14 o 
  -8   2   8        0.42        4.34      5.57 o 
  -7   2   8       49.95       55.43      2.35 o 
  -6   2   8       42.65       52.39      1.98 o 
  -5   2   8       16.11        5.44      4.32 o 
  -4   2   8       41.92       39.15      1.64 o 
  -3   2   8        0.58       -1.71      3.20 o 
  -2   2   8      195.51      183.70      5.58 o 
  -1   2   8      248.08      272.28      6.25 o 
   0   2   8      629.69      665.17     10.68 o 
   1   2   8      871.94      857.17     10.37 o 
   2   2   8      359.83      336.12      7.34 o 
   3   2   8        2.03        2.33      3.54 o 
   4   2   8       54.64       47.52      1.77 o 
   5   2   8       76.01       75.15      2.81 o 
   6   2   8        5.48        3.88      5.18 o 
   7   2   8       23.29       32.09      1.85 o 
   8   2   8       14.30       10.45      7.04 o 
  -8   3   8        3.91        8.11      5.72 o 
  -7   3   8        0.20        0.00      5.19 o 
  -6   3   8        0.04        1.72      4.66 o 
  -5   3   8      132.97      136.31      5.37 o 
  -4   3   8        1.56        0.86      3.95 o 
  -3   3   8       72.82       72.98      3.09 o 
  -2   3   8      207.51      210.70      6.33 o 
  -1   3   8      854.41      850.95     11.05 o 
   0   3   8       18.31       19.54      0.73 o 
   1   3   8      124.19      137.42      5.20 o 
   2   3   8        1.82        3.28      3.36 o 
   3   3   8      350.47      329.89      8.01 o 
   4   3   8       46.81       43.87      1.51 o 
   5   3   8       85.56       77.64      3.25 o 
   6   3   8        0.07       -4.59      5.18 o 
   7   3   8       50.31       60.20      2.33 o 
  -8   4   8        1.65        2.43      5.71 o 
  -7   4   8       18.96       22.42      1.79 o 
  -6   4   8        5.83        7.94      5.11 o 
  -5   4   8        2.09       -4.77      4.77 o 
  -4   4   8        0.01       -2.46      4.06 o 
  -3   4   8     1189.01     1172.90     15.23 o 
  -2   4   8        3.79        5.55      3.54 o 
  -1   4   8       84.61       87.74      3.65 o 
   0   4   8      138.35      129.81      3.79 o 
   1   4   8      495.08      485.63      9.26 o 
   2   4   8        5.62        1.48      3.84 o 
   3   4   8       33.54       28.44      1.37 o 
   4   4   8       10.18        7.46      4.66 o 
   5   4   8      153.05      159.30      6.40 o 
   6   4   8        5.43        3.77      5.22 o 
   7   4   8       37.99       42.88      2.07 o 
  -7   5   8        5.72        7.04      1.75 o 
  -6   5   8        0.54        2.50      1.49 o 
  -5   5   8      139.36      141.94      6.55 o 
  -4   5   8       11.63        3.91      4.58 o 
  -3   5   8        2.11        1.04      4.02 o 
  -2   5   8       97.80       92.10      4.02 o 
  -1   5   8      625.37      578.46     11.23 o 
   0   5   8      401.85      394.31      6.66 o 
   1   5   8        6.32        6.61      3.73 o 
   2   5   8       18.67       16.77      1.26 o 
   3   5   8      137.11      130.62      5.54 o 
   4   5   8        4.07        6.76      4.55 o 
   5   5   8       11.01        6.66      5.29 o 
   6   5   8        0.01       -5.63      5.63 o 
  -6   6   8       15.26       17.38      1.79 o 
  -5   6   8        0.13        0.48      4.99 o 
  -4   6   8        0.92       -1.93      4.65 o 
  -3   6   8       41.56       38.74      1.82 o 
  -2   6   8       61.20       58.36      2.45 o 
  -1   6   8        1.25        3.53      3.98 o 
   0   6   8       43.51       45.22      1.26 o 
   1   6   8      181.40      180.92      6.80 o 
   2   6   8      155.76      149.03      5.98 o 
   3   6   8        0.04        1.07      4.25 o 
   4   6   8        6.25        8.32      1.52 o 
   5   6   8        4.04        2.55      5.33 o 
  -5   7   8        7.03       -0.26      5.50 o 
  -4   7   8       67.20       73.74      2.86 o 
  -3   7   8        4.02        5.61      1.45 o 
  -2   7   8       78.29       86.56      3.19 o 
  -1   7   8        6.80        1.97      4.79 o 
   0   7   8      189.96      181.28      5.73 o 
   1   7   8       45.83       42.09      1.74 o 
   2   7   8       30.99       33.64      1.59 o 
   3   7   8        0.08       -0.74      5.07 o 
   4   7   8        6.32        8.88      1.66 o 
  -3   8   8        1.71        8.95      4.94 o 
  -2   8   8       90.16       89.52      3.16 o 
  -1   8   8       27.96       33.12      1.74 o 
   0   8   8       28.59       30.60      1.22 o 
   1   8   8        2.46        4.70      4.70 o 
   2   8   8       21.87       23.33      1.70 o 
  -9   0   9        0.33        5.50      6.02 o 
  -7   0   9       52.97       48.68      2.20 o 
  -5   0   9      166.83      166.75      6.88 o 
  -3   0   9        9.55       11.17      1.04 o 
  -1   0   9      525.90      497.78      7.93 o 
   1   0   9      801.84      788.43      9.99 o 
   3   0   9       18.98       21.05      1.18 o 
   5   0   9       72.70       72.15      2.92 o 
   7   0   9       73.22       73.72      2.82 o 
  -9   1   9       24.29       20.92      1.98 o 
  -8   1   9        4.04        7.92      5.16 o 
  -7   1   9       54.82       54.40      2.54 o 
  -6   1   9        5.24        7.42      4.81 o 
  -5   1   9        2.92        3.61      4.17 o 
  -4   1   9       37.47       40.13      1.86 o 
  -3   1   9       53.50       42.37      1.86 o 
  -2   1   9      278.40      283.35      6.76 o 
  -1   1   9       10.95        1.00      3.12 o 
   0   1   9      337.39      318.06      4.67 o 
   1   1   9      302.24      295.88      6.61 o 
   2   1   9      560.63      572.64      9.16 o 
   3   1   9       15.11       20.14      1.15 o 
   4   1   9       86.08       87.00      3.51 o 
   5   1   9      225.73      228.34      8.47 o 
   6   1   9       48.65       47.92      1.92 o 
   7   1   9       23.00       23.82      1.85 o 
  -8   2   9       29.71       28.94      1.94 o 
  -7   2   9        1.78       -4.70      5.19 o 
  -6   2   9        0.19        7.91      4.33 o 
  -5   2   9        9.54       10.92      1.27 o 
  -4   2   9       20.80       19.84      1.27 o 
  -3   2   9        1.39        4.61      3.31 o 
  -2   2   9     1247.22     1267.98     13.46 o 
  -1   2   9      208.20      199.18      5.91 o 
   0   2   9       53.85       75.03      2.79 o 
   1   2   9       87.75       85.99      3.17 o 
   2   2   9      245.90      239.80      6.79 o 
   3   2   9      279.90      258.32      7.53 o 
   4   2   9       43.56       40.59      1.81 o 
   5   2   9       54.80       52.63      2.77 o 
   6   2   9       19.47       22.71      1.66 o 
   7   2   9        0.39        7.22      5.81 o 
  -8   3   9        0.38       -5.90      5.90 o 
  -7   3   9       13.58       12.99      1.68 o 
  -6   3   9       91.30       91.56      3.54 o 
  -5   3   9       44.75       39.92      1.79 o 
  -4   3   9       94.06      104.55      4.10 o 
  -3   3   9       42.36       43.64      1.71 o 
  -2   3   9        6.60        5.66      3.46 o 
  -1   3   9      211.66      203.32      6.44 o 
   0   3   9      523.58      516.17      6.37 o 
   1   3   9       32.89       29.15      1.11 o 
   2   3   9        0.74        5.87      3.25 o 
   3   3   9        2.07        0.63      3.99 o 
   4   3   9       93.94      106.55      4.28 o 
   5   3   9        5.70       -4.99      4.99 o 
   6   3   9       23.68       21.75      1.70 o 
   7   3   9        4.65        0.26      5.96 o 
  -8   4   9       15.30       10.79      6.50 o 
  -7   4   9        0.00        5.37      5.37 o 
  -6   4   9       38.61       43.72      2.24 o 
  -5   4   9       10.99       11.29      1.42 o 
  -4   4   9       50.90       48.29      1.56 o 
  -3   4   9      124.25      136.17      5.14 o 
  -2   4   9       31.65       32.20      1.27 o 
  -1   4   9       29.01       29.07      1.19 o 
   0   4   9       55.55       56.76      2.19 o 
   1   4   9        8.79        9.93      1.07 o 
   2   4   9      462.21      488.08     10.23 o 
   3   4   9       62.88       59.42      2.22 o 
   4   4   9        5.28        4.62      4.51 o 
   5   4   9        3.31        4.55      4.92 o 
   6   4   9       73.98       73.52      3.03 o 
  -7   5   9        6.33        5.26      1.71 o 
  -6   5   9       35.15       34.60      1.86 o 
  -5   5   9       12.00        5.17      4.99 o 
  -4   5   9        9.32        9.71      1.34 o 
  -3   5   9      156.22      159.18      7.11 o 
  -2   5   9       64.38       69.11      2.75 o 
  -1   5   9      606.89      597.79     11.79 o 
   0   5   9       21.96       23.11      0.89 o 
   1   5   9       33.03       34.52      1.37 o 
   2   5   9        4.99        6.24      1.18 o 
   3   5   9       20.67       20.95      1.44 o 
   4   5   9      198.78      185.23      8.35 o 
   5   5   9        1.88       -5.66      5.66 o 
   6   5   9        1.50       -4.55      6.07 o 
  -6   6   9        1.64       -4.24      5.47 o 
  -5   6   9       49.01       46.35      2.38 o 
  -4   6   9       73.10       68.83      2.94 o 
  -3   6   9       46.37       46.54      1.78 o 
  -2   6   9       95.54       90.66      3.87 o 
  -1   6   9       32.32       35.02      1.45 o 
   0   6   9        2.43        1.56      2.95 o 
   1   6   9       81.95       82.95      3.21 o 
   2   6   9       66.50       61.87      2.47 o 
   3   6   9      159.76      149.66      6.28 o 
   4   6   9        9.38        7.50      5.18 o 
   5   6   9       69.57       76.65      3.18 o 
  -5   7   9        0.14       -1.08      5.24 o 
  -4   7   9        0.18       -1.52      4.79 o 
  -3   7   9       16.49       13.00      1.56 o 
  -2   7   9        0.12        3.97      4.61 o 
  -1   7   9        1.18       -0.45      4.68 o 
   0   7   9       16.13       15.77      1.02 o 
   1   7   9      136.58      141.70      5.73 o 
   2   7   9       27.56       29.42      1.66 o 
   3   7   9      138.09      141.62      5.91 o 
   4   7   9        3.41       -1.92      5.33 o 
  -3   8   9        0.95        2.23      5.31 o 
  -2   8   9        4.69        2.41      5.57 o 
  -1   8   9       31.76       31.18      1.74 o 
   0   8   9       27.72       28.56      1.23 o 
   1   8   9       34.84       35.23      1.81 o 
  -8   0  10       24.90       31.27      1.90 o 
  -6   0  10        6.19        7.93      1.38 o 
  -4   0  10      733.59      820.20     12.41 o 
  -2   0  10       21.50       21.72      1.08 o 
   0   0  10      210.82      194.77      7.73 o 
   2   0  10     2013.04     1974.79     17.13 o 
   4   0  10      164.50      167.59      6.40 o 
   6   0  10       78.04       79.95      3.78 o 
  -8   1  10        4.25        1.57      1.68 o 
  -7   1  10        0.29        3.66      4.85 o 
  -6   1  10      209.62      236.60      9.02 o 
  -5   1  10        8.23        8.19      1.27 o 
  -4   1  10        0.18        1.38      1.12 o 
  -3   1  10        6.25        5.42      3.64 o 
  -2   1  10      211.40      214.14      6.31 o 
  -1   1  10      157.78      148.89      5.42 o 
   0   1  10      138.92      135.58      4.48 o 
   1   1  10        8.62        8.39      1.00 o 
   2   1  10      328.48      316.80      7.72 o 
   3   1  10       47.55       47.50      1.85 o 
   4   1  10      596.38      612.56     11.68 o 
   5   1  10       25.36       25.63      1.48 o 
   6   1  10       19.32       21.36      1.67 o 
   7   1  10        2.05        9.89      5.78 o 
  -8   2  10        5.74        1.01      5.98 o 
  -7   2  10       10.72       13.96      1.57 o 
  -6   2  10        3.38        3.28      4.81 o 
  -5   2  10        0.17        1.68      4.25 o 
  -4   2  10      142.27      135.14      5.88 o 
  -3   2  10      291.46      284.09      7.92 o 
  -2   2  10       50.93       61.08      2.56 o 
  -1   2  10      133.03      119.79      5.24 o 
   0   2  10      277.78      271.15      7.78 o 
   1   2  10        1.45        3.84      3.06 o 
   2   2  10       55.25       55.45      2.18 o 
   3   2  10      161.05      157.94      6.35 o 
   4   2  10        4.81        4.14      4.36 o 
   5   2  10       26.67       27.17      1.59 o 
   6   2  10       35.28       35.22      2.03 o 
   7   2  10       27.83       33.96      1.96 o 
  -8   3  10        0.07       -0.26      5.72 o 
  -7   3  10       17.93       23.14      1.75 o 
  -6   3  10        0.40       -0.63      4.74 o 
  -5   3  10      129.84      141.08      5.85 o 
  -4   3  10      147.51      158.82      5.85 o 
  -3   3  10      103.92      103.59      4.24 o 
  -2   3  10       75.11       68.05      2.72 o 
  -1   3  10      106.96      114.62      4.83 o 
   0   3  10       83.81       89.84      2.38 o 
   1   3  10      344.87      309.05      7.75 o 
   2   3  10       10.33        7.60      1.07 o 
   3   3  10       46.71       43.09      1.99 o 
   4   3  10        5.54        3.36      4.43 o 
   5   3  10      218.51      228.35      8.50 o 
   6   3  10        0.01       -5.07      5.62 o 
   7   3  10        4.77        4.70      1.78 o 
  -7   4  10       16.83       18.31      1.83 o 
  -6   4  10        5.80        2.46      5.03 o 
  -5   4  10      175.68      166.24      6.59 o 
  -4   4  10        0.53        5.62      3.91 o 
  -3   4  10      137.83      147.19      5.29 o 
  -2   4  10      127.80      130.02      5.25 o 
  -1   4  10      265.84      261.66      8.00 o 
   0   4  10        0.55        0.47      2.42 o 
   1   4  10       13.07        9.82      1.18 o 
   2   4  10       23.27       20.75      1.29 o 
   3   4  10      394.58      362.93     10.16 o 
   4   4  10       15.91       15.19      1.44 o 
   5   4  10       16.21        8.69      5.58 o 
   6   4  10        0.01       -5.88      5.88 o 
  -7   5  10       30.01       30.64      2.01 o 
  -6   5  10        3.17        1.71      5.33 o 
  -5   5  10       11.02       11.76      1.56 o 
  -4   5  10       74.20       67.12      2.90 o 
  -3   5  10      169.40      173.94      6.92 o 
  -2   5  10      202.73      207.55      8.00 o 
  -1   5  10       18.82       20.09      1.30 o 
   0   5  10        7.14        7.67      1.18 o 
   1   5  10      188.65      177.12      7.16 o 
   2   5  10        0.20       -3.99      3.99 o 
   3   5  10        0.75        4.77      4.29 o 
   4   5  10        2.54       -4.55      4.92 o 
   5   5  10       71.18       75.29      3.11 o 
  -6   6  10        1.11        0.00      5.36 o 
  -5   6  10       24.10       25.93      1.75 o 
  -4   6  10       40.88       43.47      2.01 o 
  -3   6  10        1.57        1.97      4.39 o 
  -2   6  10        4.45        4.01      1.30 o 
  -1   6  10       93.42       83.82      3.57 o 
   0   6  10      101.79       94.55      3.52 o 
   1   6  10        9.89        0.85      4.43 o 
   2   6  10       12.39       16.70      1.40 o 
   3   6  10        3.33        5.65      5.10 o 
   4   6  10        4.06       -5.47      5.47 o 
   5   6  10        0.04        1.11      5.77 o 
  -4   7  10        1.84        0.85      1.56 o 
  -3   7  10       21.40       21.84      1.67 o 
  -2   7  10      136.06      139.07      5.68 o 
  -1   7  10        5.70        4.05      4.90 o 
   0   7  10        4.53        5.71      1.39 o 
   1   7  10        3.13        4.10      4.84 o 
   2   7  10       16.72       15.89      1.66 o 
   3   7  10        3.81        1.07      5.25 o 
  -2   8  10        2.43       -2.52      5.61 o 
  -1   8  10        0.20        0.00      5.38 o 
   0   8  10       32.17       34.97      1.87 o 
  -7   0  11       20.95       25.56      1.68 o 
  -5   0  11       16.35       15.09      1.38 o 
  -3   0  11      390.68      388.29      8.79 o 
  -1   0  11      181.27      191.67      6.33 o 
   1   0  11      184.97      183.00      6.25 o 
   3   0  11      647.32      639.84     11.43 o 
   5   0  11      105.35      101.56      3.81 o 
   7   0  11       50.58       50.25      2.15 o 
  -8   1  11        0.03        2.80      5.30 o 
  -7   1  11        0.70        0.00      5.22 o 
  -6   1  11       35.53       34.38      1.68 o 
  -5   1  11       20.44       21.02      1.41 o 
  -4   1  11        0.60       -1.52      3.90 o 
  -3   1  11        4.02        1.52      3.83 o 
  -2   1  11       49.09       53.05      2.34 o 
  -1   1  11      588.15      582.87      9.76 o 
   0   1  11      718.02      702.82     20.51 o 
   1   1  11      133.99      113.80      5.14 o 
   2   1  11       82.44       78.54      2.85 o 
   3   1  11      351.73      324.34      8.76 o 
   4   1  11       71.99       62.54      3.14 o 
   5   1  11       27.19       32.90      1.59 o 
   6   1  11       29.86       32.74      1.85 o 
   7   1  11        0.01        5.04      5.75 o 
  -8   2  11        0.53       -2.09      5.98 o 
  -7   2  11        1.78        5.56      5.19 o 
  -6   2  11       10.93        4.29      5.37 o 
  -5   2  11        4.54       -3.20      4.69 o 
  -4   2  11      519.45      510.49     10.86 o 
  -3   2  11      223.06      205.62      7.51 o 
  -2   2  11      123.15      110.60      4.13 o 
  -1   2  11       19.62       18.09      1.15 o 
   0   2  11       20.24       23.73      0.77 o 
   1   2  11      281.04      254.15      7.09 o 
   2   2  11      106.53      102.78      4.28 o 
   3   2  11       59.19       59.29      2.36 o 
   4   2  11       49.18       53.36      1.96 o 
   5   2  11       14.58       15.16      1.52 o 
   6   2  11        1.16       -0.48      5.37 o 
   7   2  11        0.50        0.00      5.82 o 
  -8   3  11       17.67       17.71      1.91 o 
  -7   3  11       10.72        7.80      5.64 o 
  -6   3  11       16.36       19.95      1.60 o 
  -5   3  11       41.08       38.08      1.86 o 
  -4   3  11       37.92       39.50      1.53 o 
  -3   3  11        8.49        6.96      3.80 o 
  -2   3  11      278.44      282.70      7.85 o 
  -1   3  11        7.90        6.95      1.12 o 
   0   3  11      161.01      156.89      6.21 o 
   1   3  11        6.27        5.28      3.69 o 
   2   3  11       22.66       33.78      1.44 o 
   3   3  11       22.65       21.86      1.37 o 
   4   3  11      103.47       96.28      3.88 o 
   5   3  11       10.13        8.06      5.40 o 
   6   3  11       56.85       59.50      2.55 o 
  -7   4  11        2.65        4.70      5.74 o 
  -6   4  11       17.89       13.49      1.71 o 
  -5   4  11       46.15       46.63      2.01 o 
  -4   4  11       25.08       24.61      1.49 o 
  -3   4  11        2.47        4.62      4.13 o 
  -2   4  11      116.49      111.76      4.54 o 
  -1   4  11       28.75       29.95      1.30 o 
   0   4  11      397.87      405.16      6.93 o 
   1   4  11       80.29       64.75      3.10 o 
   2   4  11      194.46      190.64      6.83 o 
   3   4  11        0.03        7.05      4.28 o 
   4   4  11       48.34       45.27      2.11 o 
   5   4  11        5.96        0.48      5.44 o 
   6   4  11        0.05        8.88      5.81 o 
  -6   5  11        0.89       -5.88      5.88 o 
  -5   5  11      109.52      112.11      4.80 o 
  -4   5  11       35.94       36.31      1.67 o 
  -3   5  11      138.57      138.97      5.88 o 
  -2   5  11       20.76       23.62      1.38 o 
  -1   5  11       47.53       49.14      1.82 o 
   0   5  11       30.98       30.90      1.02 o 
   1   5  11        0.27       -1.18      1.18 o 
   2   5  11      172.76      160.56      6.98 o 
   3   5  11        3.89        4.06      1.37 o 
   4   5  11       18.00       10.31      5.62 o 
   5   5  11        6.45        5.51      5.55 o 
  -5   6  11        8.56        4.69      6.14 o 
  -4   6  11       29.59       30.38      1.75 o 
  -3   6  11       62.59       61.67      2.94 o 
  -2   6  11        3.24       -1.97      4.57 o 
  -1   6  11        0.33       -3.90      4.27 o 
   0   6  11       45.10       45.10      1.27 o 
   1   6  11      182.99      191.98      7.42 o 
   2   6  11        4.09       -0.22      5.21 o 
   3   6  11       72.21       76.90      3.66 o 
   4   6  11        6.95        6.10      5.51 o 
  -4   7  11        3.62        4.12      5.61 o 
  -3   7  11        4.07        7.58      4.98 o 
  -2   7  11        1.38        2.01      4.90 o 
  -1   7  11      152.24      157.04      6.43 o 
   0   7  11       14.33       15.86      1.09 o 
   1   7  11       51.98       59.93      2.33 o 
   2   7  11       15.24       15.41      1.63 o 
  -8   0  12       18.56       21.30      1.90 o 
  -6   0  12       72.23       71.46      3.05 o 
  -4   0  12        1.82        2.71      4.08 o 
  -2   0  12      287.28      288.73      7.78 o 
   0   0  12      959.02      928.82      8.86 o 
   2   0  12      606.05      599.06     11.17 o 
   4   0  12       50.17       48.37      1.78 o 
   6   0  12       50.08       51.43      2.52 o 
  -8   1  12       25.10       26.06      1.94 o 
  -7   1  12        4.31       10.07      5.67 o 
  -6   1  12        8.27        9.49      5.18 o 
  -5   1  12        5.71        4.72      4.54 o 
  -4   1  12       36.67       35.64      1.64 o 
  -3   1  12       55.03       54.63      2.15 o 
  -2   1  12       95.76      105.57      3.97 o 
  -1   1  12       10.20        3.56      3.93 o 
   0   1  12      673.00      653.63      9.25 o 
   1   1  12       85.70       72.37      3.14 o 
   2   1  12      413.99      403.65      9.28 o 
   3   1  12       74.62       69.69      3.14 o 
   4   1  12      107.04      105.19      4.51 o 
   5   1  12       59.92       64.32      2.74 o 
   6   1  12       16.73       19.89      1.74 o 
  -8   2  12        0.14        2.47      6.01 o 
  -7   2  12        3.04        1.45      5.45 o 
  -6   2  12       36.03       35.25      1.79 o 
  -5   2  12       95.98       91.62      3.61 o 
  -4   2  12        0.32       -2.57      4.50 o 
  -3   2  12        1.90        2.53      3.87 o 
  -2   2  12       89.86       89.73      3.31 o 
  -1   2  12        4.04        3.49      3.53 o 
   0   2  12      100.24       89.87      2.73 o 
   1   2  12      387.06      369.87      8.76 o 
   2   2  12        8.55        7.06      1.15 o 
   3   2  12       12.49       15.52      1.29 o 
   4   2  12       10.84       14.93      1.37 o 
   5   2  12       45.07       46.27      1.81 o 
   6   2  12       59.25       65.15      2.74 o 
  -7   3  12       34.66       37.51      2.02 o 
  -6   3  12       34.81       40.45      1.83 o 
  -5   3  12        4.14        1.64      4.69 o 
  -4   3  12       19.92       21.40      1.38 o 
  -3   3  12       31.07       29.61      1.79 o 
  -2   3  12      100.08      103.74      4.13 o 
  -1   3  12      316.95      299.40      8.55 o 
   0   3  12        0.05       -0.86      2.46 o 
   1   3  12       10.83       13.07      1.18 o 
   2   3  12       31.70       29.69      1.37 o 
   3   3  12      363.40      331.89      9.90 o 
   4   3  12       15.72       17.30      1.48 o 
   5   3  12        2.86        7.14      4.92 o 
   6   3  12       27.40       29.57      1.92 o 
  -7   4  12        7.32        4.89      6.04 o 
  -6   4  12        6.16       -5.37      5.55 o 
  -5   4  12       35.79       36.91      1.75 o 
  -4   4  12       40.99       40.32      2.01 o 
  -3   4  12      177.61      180.78      6.89 o 
  -2   4  12        2.08        1.79      4.17 o 
  -1   4  12       18.34       16.55      1.34 o 
   0   4  12       18.72       16.95      0.90 o 
   1   4  12      382.86      329.40      9.67 o 
   2   4  12       28.96       29.06      1.44 o 
   3   4  12        1.50       -4.80      4.80 o 
   4   4  12        2.49        6.47      4.62 o 
   5   4  12       70.29       76.56      2.66 o 
  -6   5  12       33.57       33.44      1.94 o 
  -5   5  12       33.42       34.02      1.86 o 
  -4   5  12       29.88       29.76      1.67 o 
  -3   5  12       20.99       21.20      1.53 o 
  -2   5  12        9.54        9.97      1.34 o 
  -1   5  12      131.43      121.84      5.10 o 
   0   5  12        0.04        2.28      3.62 o 
   1   5  12       43.34       44.32      1.88 o 
   2   5  12        1.46        0.44      4.29 o 
   3   5  12       93.65       96.63      3.95 o 
   4   5  12       51.56       49.94      2.33 o 
   5   5  12        7.19        8.84      5.96 o 
  -5   6  12        3.10        0.56      5.77 o 
  -4   6  12       23.31       20.23      1.71 o 
  -3   6  12       16.27       14.94      1.56 o 
  -2   6  12       25.23       24.34      1.60 o 
  -1   6  12       11.72        5.28      5.28 o 
   0   6  12        4.38        5.32      0.97 o 
   1   6  12        3.12       -5.02      5.02 o 
   2   6  12       43.28       46.74      1.77 o 
   3   6  12        3.86        0.52      5.58 o 
  -3   7  12        0.14       -2.71      5.46 o 
  -2   7  12        0.01        0.78      1.49 o 
  -1   7  12        8.14        7.06      1.56 o 
   0   7  12       31.23       31.54      1.22 o 
   1   7  12        0.11       -1.59      5.17 o 
   2   7  12        2.86        2.77      5.65 o 
  -7   0  13        9.79       10.32      1.64 o 
  -5   0  13      144.92      151.35      6.20 o 
  -3   0  13       19.75       15.24      1.30 o 
  -1   0  13       11.24        6.89      3.96 o 
   1   0  13      932.28      882.66     13.47 o 
   3   0  13       99.71       92.76      4.55 o 
   5   0  13      128.67      133.90      5.59 o 
  -8   1  13        7.76       10.67      1.83 o 
  -7   1  13        2.72        5.37      5.55 o 
  -6   1  13        9.36        5.44      4.91 o 
  -5   1  13       39.44       39.05      1.93 o 
  -4   1  13        6.25        2.82      4.53 o 
  -3   1  13      201.37      205.29      7.69 o 
  -2   1  13      250.15      263.72      7.94 o 
  -1   1  13      401.14      386.30      9.05 o 
   0   1  13       96.51      101.54      5.80 o 
   1   1  13      152.56      138.77      6.10 o 
   2   1  13       26.36       27.50      1.29 o 
   3   1  13       52.42       55.17      2.37 o 
   4   1  13       53.97       59.78      2.59 o 
   5   1  13       12.53       12.36      1.59 o 
   6   1  13        0.18       -4.96      5.56 o 
  -7   2  13       11.92        8.58      5.89 o 
  -6   2  13       66.89       64.63      2.79 o 
  -5   2  13       46.59       47.34      1.75 o 
  -4   2  13      111.46      113.98      4.46 o 
  -3   2  13       66.84       68.01      2.19 o 
  -2   2  13       21.81       22.14      1.26 o 
  -1   2  13      120.94      106.65      4.75 o 
   0   2  13       70.09       67.88      2.01 o 
   1   2  13       34.31       31.82      1.37 o 
   2   2  13       76.01       80.01      3.66 o 
   3   2  13       63.54       71.42      2.70 o 
   4   2  13        7.53        7.66      1.44 o 
   5   2  13        0.16        7.92      4.92 o 
   6   2  13       96.86      102.58      4.89 o 
  -7   3  13       11.06       10.19      1.79 o 
  -6   3  13       30.78       34.11      1.83 o 
  -5   3  13        3.98        6.70      4.84 o 
  -4   3  13       19.09       20.21      1.45 o 
  -3   3  13        0.40       -0.37      4.20 o 
  -2   3  13      188.11      185.53      7.62 o 
  -1   3  13       25.11       24.27      1.30 o 
   0   3  13       14.66       11.06      2.75 o 
   1   3  13       95.87       90.05      3.92 o 
   2   3  13      117.53      106.01      4.51 o 
   3   3  13        0.00        4.95      3.92 o 
   4   3  13      125.45      115.15      5.73 o 
   5   3  13        7.65        9.80      5.51 o 
  -6   4  13       15.23       10.92      1.71 o 
  -5   4  13        0.14        1.86      5.10 o 
  -4   4  13      114.32      109.19      5.03 o 
  -3   4  13       36.76       36.39      1.60 o 
  -2   4  13       48.26       53.82      2.27 o 
  -1   4  13       21.20       18.81      1.34 o 
   0   4  13      231.61      220.64      5.89 o 
   1   4  13        0.76        1.77      4.10 o 
   2   4  13       13.28       14.37      1.37 o 
   3   4  13        7.21       -0.44      4.88 o 
   4   4  13        0.09       -0.59      1.48 o 
   5   4  13       37.75       43.72      2.26 o 
  -6   5  13       12.86       11.77      1.86 o 
  -5   5  13        7.85        7.96      1.64 o 
  -4   5  13        1.68       -5.02      5.28 o 
  -3   5  13        3.03        5.43      4.61 o 
  -2   5  13       73.43       66.86      3.79 o 
  -1   5  13        1.66        5.36      4.24 o 
   0   5  13       42.43       45.29      3.59 o 
   1   5  13        8.78        5.28      4.77 o 
   2   5  13       23.72       23.24      1.51 o 
   3   5  13        3.42        3.29      1.48 o 
   4   5  13        5.48        8.50      4.99 o 
  -4   6  13        4.59        6.88      5.13 o 
  -3   6  13       19.89       20.22      1.67 o 
  -2   6  13       19.06       17.69      1.60 o 
  -1   6  13       94.01       94.32      4.01 o 
   0   6  13        0.00       -3.18      3.18 o 
   1   6  13       47.22       54.23      2.62 o 
   2   6  13        8.47       -2.85      5.25 o 
   3   6  13       60.35       67.75      2.51 o 
  -2   7  13        4.65        2.75      5.24 o 
  -1   7  13        4.79        5.72      5.31 o 
   0   7  13       35.93       34.87      1.31 o 
  -6   0  14        3.85        2.05      5.24 o 
  -4   0  14      213.97      216.51      8.57 o 
  -2   0  14       67.94       69.61      3.04 o 
   0   0  14      521.27      505.47      9.21 o 
   2   0  14        5.16        2.55      4.11 o 
   4   0  14      130.14      138.47      5.44 o 
   6   0  14       30.79       32.20      2.00 o 
  -7   1  14        8.94       -4.62      6.07 o 
  -6   1  14       12.93       18.50      1.67 o 
  -5   1  14        5.52        7.47      4.69 o 
  -4   1  14        9.34        7.77      4.76 o 
  -3   1  14       34.19       32.89      1.48 o 
  -2   1  14      512.13      483.57     11.13 o 
  -1   1  14        6.26        0.82      4.15 o 
   0   1  14       63.69       64.61      1.75 o 
   1   1  14       11.29        4.99      4.18 o 
   2   1  14      128.43      122.60      4.95 o 
   3   1  14      153.18      151.43      6.06 o 
   4   1  14        1.08       -2.22      4.99 o 
   5   1  14       16.66       18.10      1.70 o 
   6   1  14       19.38       19.63      1.93 o 
  -7   2  14       12.90        9.51      5.82 o 
  -6   2  14        1.25        8.34      4.92 o 
  -5   2  14        0.08        5.62      4.32 o 
  -4   2  14       34.78       33.87      1.60 o 
  -3   2  14        0.42        5.54      4.01 o 
  -2   2  14       49.28       48.14      1.89 o 
  -1   2  14      260.84      239.28      8.35 o 
   0   2  14       41.90       43.62      1.14 o 
   1   2  14      204.76      202.19      7.80 o 
   2   2  14       24.43       21.22      1.40 o 
   3   2  14        0.64        2.51      3.99 o 
   4   2  14       80.33       81.11      2.88 o 
   5   2  14       13.54       12.40      1.70 o 
  -7   3  14        0.23       -2.50      6.42 o 
  -6   3  14        0.31        4.73      5.03 o 
  -5   3  14       15.59        6.40      5.66 o 
  -4   3  14       22.04       24.26      1.53 o 
  -3   3  14      113.24      111.02      4.68 o 
  -2   3  14        2.06        3.42      4.16 o 
  -1   3  14      144.72      141.63      6.17 o 
   0   3  14       11.88       12.01      0.88 o 
   1   3  14      175.05      159.28      6.80 o 
   2   3  14       36.27       39.24      1.51 o 
   3   3  14       30.34       33.34      1.59 o 
   4   3  14       22.98       30.29      1.66 o 
   5   3  14       18.17       16.73      1.74 o 
  -6   4  14        8.93       10.69      5.92 o 
  -5   4  14       65.63       68.56      2.76 o 
  -4   4  14        4.19        2.53      5.06 o 
  -3   4  14       86.27       90.40      3.79 o 
  -2   4  14        1.75        6.47      4.28 o 
  -1   4  14      102.33       96.84      4.13 o 
   0   4  14       15.55       16.77      0.97 o 
   1   4  14       19.22       22.72      1.44 o 
   2   4  14       13.72        3.58      5.32 o 
   3   4  14       72.22       80.38      3.22 o 
   4   4  14        1.30       -1.04      5.40 o 
  -5   5  14       17.55       19.39      1.82 o 
  -4   5  14        2.56        1.49      5.54 o 
  -3   5  14       29.44       32.24      1.71 o 
  -2   5  14        3.57        5.09      4.61 o 
  -1   5  14       74.34       75.60      3.20 o 
   0   5  14       18.26       18.98      1.02 o 
   1   5  14       58.62       58.86      3.03 o 
   2   5  14       61.56       61.68      1.88 o 
   3   5  14        0.01        6.25      4.73 o 
  -4   6  14        5.83        7.36      1.67 o 
  -3   6  14        5.19        0.26      5.50 o 
  -2   6  14        7.53        8.29      1.56 o 
  -1   6  14        2.24        4.83      5.20 o 
   0   6  14       67.63       66.95      4.66 o 
   1   6  14       21.00       21.73      1.66 o 
   2   6  14        5.17        3.55      5.69 o 
  -7   0  15       18.76        7.18      6.89 o 
  -5   0  15       57.50       54.65      2.15 o 
  -3   0  15       35.81       34.51      1.52 o 
  -1   0  15      389.42      388.96     10.40 o 
   1   0  15      206.34      200.37      7.59 o 
   3   0  15       62.08       62.13      2.92 o 
   5   0  15      143.22      137.15      5.89 o 
  -7   1  15       24.75       25.19      1.94 o 
  -6   1  15        9.73        4.13      5.95 o 
  -5   1  15       13.79       17.44      1.60 o 
  -4   1  15       54.90       54.75      2.04 o 
  -3   1  15      216.15      207.96      8.31 o 
  -2   1  15       69.51       71.35      2.93 o 
  -1   1  15       57.36       59.49      2.45 o 
   0   1  15        1.33        2.07      2.69 o 
   1   1  15       41.78       39.64      1.66 o 
   2   1  15       33.78       34.76      1.55 o 
   3   1  15       86.74       88.72      3.81 o 
   4   1  15        0.10        6.47      5.18 o 
   5   1  15        5.23       -0.78      6.26 o 
  -7   2  15        1.35        3.58      5.85 o 
  -6   2  15       16.65       21.52      1.75 o 
  -5   2  15       25.67       26.45      1.67 o 
  -4   2  15       18.68       17.92      1.49 o 
  -3   2  15       46.69       47.19      1.63 o 
  -2   2  15       50.60       51.73      2.23 o 
  -1   2  15        1.25       -1.11      4.01 o 
   0   2  15       51.19       49.21      1.74 o 
   1   2  15       94.04       98.02      3.84 o 
   2   2  15       56.03       61.06      2.03 o 
   3   2  15        8.25        3.85      5.07 o 
   4   2  15      133.03      137.93      5.88 o 
   5   2  15       25.42       25.80      1.89 o 
  -6   3  15        1.83       -2.38      5.81 o 
  -5   3  15        0.41       -5.43      5.43 o 
  -4   3  15       46.93       45.68      2.16 o 
  -3   3  15       10.87       11.41      1.45 o 
  -2   3  15       27.47       22.78      1.49 o 
  -1   3  15      112.79      106.10      5.09 o 
   0   3  15      103.40       96.10      2.84 o 
   1   3  15       22.22       24.91      1.44 o 
   2   3  15      158.48      167.04      6.69 o 
   3   3  15        0.73        6.91      4.36 o 
   4   3  15       19.27       19.38      1.70 o 
  -6   4  15       36.43       33.57      2.09 o 
  -5   4  15       13.76       14.19      1.75 o 
  -4   4  15        2.09        5.36      4.65 o 
  -3   4  15        1.53        1.38      4.83 o 
  -2   4  15       67.38       70.00      2.79 o 
  -1   4  15        7.12        6.95      1.38 o 
   0   4  15       15.05       16.36      4.23 o 
   1   4  15        0.16        6.39      4.36 o 
   2   4  15       21.31       18.96      1.59 o 
   3   4  15       31.93       37.56      1.81 o 
   4   4  15       15.65       12.58      1.74 o 
  -4   5  15       30.59       33.10      1.86 o 
  -3   5  15        0.01       -0.52      4.95 o 
  -2   5  15        3.53        1.71      5.06 o 
  -1   5  15       20.07       26.14      1.60 o 
   0   5  15       20.64       17.68      1.10 o 
   1   5  15        0.74        5.47      4.73 o 
   2   5  15        9.52        4.95      5.25 o 
   3   5  15       78.38       86.78      3.96 o 
  -3   6  15       39.10       44.15      1.93 o 
  -2   6  15        3.21       -1.63      5.39 o 
  -1   6  15       11.76       13.60      1.63 o 
   0   6  15        1.39        3.22      4.22 o 
   1   6  15       74.72       76.10      2.81 o 
  -6   0  16       42.59       50.83      2.08 o 
  -4   0  16        2.71        3.26      4.78 o 
  -2   0  16      156.67      156.01      5.44 o 
   0   0  16        0.18        0.18      2.79 o 
   2   0  16      163.38      169.69      6.11 o 
   4   0  16       17.13       17.36      1.70 o 
  -6   1  16        0.67        1.04      5.73 o 
  -5   1  16       18.67       18.02      1.67 o 
  -4   1  16      130.62      123.93      5.38 o 
  -3   1  16        1.87       -4.56      4.56 o 
  -2   1  16        0.64       -4.78      4.78 o 
  -1   1  16       28.59       26.87      1.45 o 
   0   1  16       45.89       43.15      1.26 o 
   1   1  16       71.85       68.30      2.59 o 
   2   1  16        3.79        5.88      4.25 o 
   3   1  16       18.00       18.23      1.55 o 
   4   1  16       44.21       47.07      1.92 o 
  -6   2  16       12.24       16.34      1.79 o 
  -5   2  16        4.50        8.78      5.51 o 
  -4   2  16        4.09        3.20      5.06 o 
  -3   2  16       28.62       27.30      1.67 o 
  -2   2  16        7.19        7.46      4.71 o 
  -1   2  16      163.88      164.07      6.27 o 
   0   2  16       80.26       76.91      2.24 o 
   1   2  16       24.89       24.91      1.48 o 
   2   2  16       44.04       43.55      1.85 o 
   3   2  16        2.19        2.88      5.18 o 
   4   2  16       23.25       25.97      1.78 o 
  -6   3  16        1.81       -0.82      6.07 o 
  -5   3  16        7.38        7.18      1.64 o 
  -4   3  16        6.51        5.06      5.43 o 
  -3   3  16      102.36      105.45      4.05 o 
  -2   3  16        1.27        5.09      4.50 o 
  -1   3  16       20.34       17.38      1.49 o 
   0   3  16        9.61        7.68      0.97 o 
   1   3  16       25.60       27.35      1.52 o 
   2   3  16       34.10       40.37      1.92 o 
   3   3  16       16.58       16.42      1.63 o 
   4   3  16        2.91        5.51      5.25 o 
  -5   4  16       43.84       49.59      2.12 o 
  -4   4  16        0.08       -1.53      1.53 o 
  -3   4  16        4.02       -5.50      5.50 o 
  -2   4  16        0.66       -4.94      4.94 o 
  -1   4  16       10.71        7.54      5.20 o 
   0   4  16       15.82       15.27      7.20 o 
   1   4  16       36.86       39.88      1.70 o 
   2   4  16        4.83        0.00      5.21 o 
   3   4  16       52.94       54.36      2.37 o 
  -4   5  16        1.17        1.97      5.17 o 
  -3   5  16       34.99       36.96      1.86 o 
  -2   5  16       60.35       59.30      2.68 o 
  -1   5  16       19.13       19.78      1.67 o 
   0   5  16        8.15        8.24      1.05 o 
   1   5  16        5.94        6.36      4.62 o 
   2   5  16       13.99       15.60      1.70 o 
  -5   0  17       33.95       31.36      1.89 o 
  -3   0  17      127.85      113.05      5.48 o 
  -1   0  17      229.69      202.33      9.70 o 
   1   0  17       13.16        1.33      5.03 o 
   3   0  17       89.59       84.09      3.52 o 
  -6   1  17       15.88       -3.01      6.88 o 
  -5   1  17       59.49       55.02      2.08 o 
  -4   1  17       12.27        6.83      5.64 o 
  -3   1  17       30.73       33.64      1.71 o 
  -2   1  17       11.88        9.90      1.45 o 
  -1   1  17        0.18       -4.48      4.63 o 
   0   1  17        7.40        3.95      3.41 o 
   1   1  17       81.88       82.76      2.88 o 
   2   1  17        1.24       -0.70      4.96 o 
   3   1  17       67.26       71.17      3.11 o 
   4   1  17       20.37       11.51      6.55 o 
  -6   2  17        4.86        3.35      5.81 o 
  -5   2  17       13.98       21.46      1.75 o 
  -4   2  17       39.81       44.18      1.93 o 
  -3   2  17        9.78        9.69      1.49 o 
  -2   2  17        3.27        2.00      4.71 o 
  -1   2  17       47.00       48.18      2.19 o 
   0   2  17       74.89       80.75      3.04 o 
   1   2  17       25.71       30.94      1.63 o 
   2   2  17       82.02       83.52      4.03 o 
   3   2  17       37.71       38.31      1.81 o 
  -5   3  17        0.08        0.00      5.58 o 
  -4   3  17       12.01        0.26      5.69 o 
  -3   3  17       38.33       35.20      1.82 o 
  -2   3  17       97.38       94.01      4.23 o 
  -1   3  17       26.49       27.85      1.63 o 
   0   3  17       48.91       50.11      1.32 o 
   1   3  17        0.11       -0.74      4.77 o 
   2   3  17       71.54       68.28      3.33 o 
   3   3  17        0.71        0.81      5.07 o 
  -4   4  17       11.79       14.54      1.71 o 
  -3   4  17        5.10        6.54      5.20 o 
  -2   4  17        8.74        9.18      5.54 o 
  -1   4  17        1.36        3.27      5.20 o 
   0   4  17       95.79       95.68      5.31 o 
   1   4  17        8.65        8.10      1.55 o 
   2   4  17        1.63       -2.18      5.25 o 
  -2   5  17       22.79       18.36      1.82 o 
  -1   5  17       10.32       10.82      1.64 o 
   0   5  17        0.29       -3.61      3.61 o 
  -4   0  18       34.70       33.55      1.82 o 
  -2   0  18        1.66        5.33      4.59 o 
   0   0  18      118.72      120.02      3.41 o 
   2   0  18        2.18        5.29      4.85 o 
  -5   1  18        0.04        2.41      5.27 o 
  -4   1  18        0.16        2.00      5.12 o 
  -3   1  18       43.50       34.63      1.89 o 
  -2   1  18       10.22        5.15      4.89 o 
  -1   1  18        7.79        8.15      4.71 o 
   0   1  18       12.62       13.23      1.67 o 
   1   1  18        1.96        6.55      4.70 o 
   2   1  18       63.50       65.73      3.18 o 
   3   1  18       19.83       22.90      1.70 o 
  -5   2  18        0.06       -0.82      1.67 o 
  -4   2  18        2.13        0.52      5.16 o 
  -3   2  18       25.49       23.57      1.74 o 
  -2   2  18       32.56       32.28      1.78 o 
  -1   2  18       12.19       12.65      1.52 o 
   0   2  18       28.73       28.83      1.15 o 
   1   2  18        3.36        6.73      1.37 o 
   2   2  18       14.44       18.01      1.63 o 
  -4   3  18        4.42        1.82      1.67 o 
  -3   3  18        1.15        4.72      5.42 o 
  -2   3  18        0.01       -1.78      4.86 o 
  -1   3  18       11.62       11.47      1.56 o 
   0   3  18       52.10       59.44      3.08 o 
   1   3  18       11.36        5.77      5.80 o 
   2   3  18        0.02        3.55      4.92 o 
  -3   4  18        2.40       -1.38      5.39 o 
  -2   4  18        7.53        4.64      5.65 o 
  -1   4  18        7.37        2.71      5.31 o 
   0   4  18        4.91       -0.23      3.86 o 
  -3   0  19       54.44       51.94      2.22 o 
  -1   0  19       74.73       75.19      3.07 o 
   1   0  19        2.45       -4.92      5.26 o 
  -4   1  19        2.60        0.56      5.45 o 
  -3   1  19       22.01       18.95      1.78 o 
  -2   1  19        1.47        5.08      4.85 o 
  -1   1  19        5.09        4.26      5.19 o 
   0   1  19        3.24        2.30      3.47 o 
   1   1  19       78.98       81.30      3.07 o 
   2   1  19       10.55        7.14      5.55 o 
  -4   2  19        3.17        3.60      5.50 o 
  -3   2  19        6.68        6.12      5.38 o 
  -2   2  19       26.70       28.37      1.78 o 
  -1   2  19       26.49       30.66      1.78 o 
   0   2  19       23.26       24.93      1.22 o 
   1   2  19       25.32       23.67      1.66 o 
  -3   3  19        7.89       10.06      1.67 o 
  -2   3  19        0.02        3.01      5.20 o 
  -1   3  19        0.24        2.45      5.05 o 
   0   3  19       35.87       34.83      1.32 o 
  -2   0  20       40.76       40.92      2.04 o 
   0   0  20        1.27       -1.80      2.20 o 
  -3   1  20        1.93        2.78      5.78 o 
  -2   1  20       19.49       20.27      1.74 o 
  -1   1  20        1.03        8.15      4.93 o 
   0   1  20       40.37       42.27      2.76 o 
  -1   2  20       16.37       18.13      1.74 o 
                                                 
